# Supplementary material for: Aqua­(4-cyano­pyridine-κN 4)(5,10,15,20-tetra­phenyl­porphyrinato-κ4 N)magnesium
Source: Acta Crystallogr Sect E Struct Rep Online. 2012 Dec 8;69(Pt 1):m17–8. doi: 10.1107/S1600536812049434 (PMC3588276; doi:10.1107/S1600536812049434)
Supplement: Supplementary file 1 [file e-69-00m17-sup1.cif]

##############################################################################
#                                                                            #
# This CIF contains the data in a paper accepted for publication in          #
# Acta Crystallographica Section E. It conforms to the requirements of       #
# Notes for Authors for Acta Crystallographica Section E, and has been       #
# peer reviewed under the auspices of the IUCr Commission on Journals.       #
#                                                                            #
# Full details of the Crystallographic Information File format               #
# are given in the paper "The Crystallographic Information File (CIF):       #
# a New Standard Archive File for Crystallography" by S. R. Hall, F. H.      #
# Allen and I. D. Brown [Acta Cryst. (1991), A47, 655-685].                  #
#                                                                            #
# The current version of the core CIF dictionary is obtainable from          #
# ftp://ftp.iucr.org/pub/cif_core.dic.                                       #
#                                                                            #
# Software is freely available for graphical display of the structure(s)     #
# in this CIF. For information consult the CIF software page                 #
# http://www.iucr.org/resources/cif/software.                                #
#                                                                            #
# This file may be used for bona fide research purposes within the           #
# scientific community so long as proper attribution is given to the journal # 
# article from which it was obtained.                                        #
#                                                                            #
##############################################################################
data_I
_audit_creation_method     SHELXL-97
_chemical_name_systematic
;
Aqua(4-cyanopyridine-\k<i>N</i>^4^)(5,10,15,20-tetraphenylporphyrinato-
\k^4^<i>N</i>)magnesium
;
_chemical_name_common
;
aqua(4-cyanopyridine-\k<i>N</i>)(5,10,15,20-tetraphenylporphyrinato
\k<i></i>^4^-<i>N</i>)magnesium
;
_chemical_formula_moiety     'C50 H32 Mg1 N6 O1'
_chemical_formula_sum     'C50 H32 Mg1 N6 O1'
_chemical_formula_iupac     '[Mg (C44 H28 N4) (C6 H4 N2) (H2 O)]'
_chemical_formula_weight     757.13
_chemical_melting_point     ?
_symmetry_cell_setting     triclinic
_symmetry_space_group_name_H-M     'P -1'
_symmetry_space_group_name_Hall     '-P 1'
loop_
    _symmetry_equiv_pos_as_xyz
    'x, y, z'
    '-x, -y, -z'
_cell_length_a     8.9080(3)
_cell_length_b     10.7550(4)
_cell_length_c     11.9530(6)
_cell_angle_alpha     63.4460(10)
_cell_angle_beta     89.364(2)
_cell_angle_gamma     73.4080(10)
_cell_volume     972.60(7)
_cell_formula_units_Z     1
_cell_measurement_reflns_used     6453
_cell_measurement_theta_min     2.72
_cell_measurement_theta_max     27.89
_cell_measurement_temperature     296(2)
_exptl_crystal_description     'block'
_exptl_crystal_colour     'purple'
_exptl_crystal_size_max     0.48
_exptl_crystal_size_mid     0.40
_exptl_crystal_size_min     0.24
_exptl_crystal_density_diffrn     1.293
_exptl_crystal_density_meas     ?
_exptl_crystal_density_method     'not measured'
_exptl_crystal_F_000     394.0
_exptl_absorpt_coefficient_mu     0.094
_exptl_absorpt_correction_type     multi-scan
_exptl_absorpt_process_details     '(SADABS; Bruker, 2007)'
_exptl_absorpt_correction_T_min     0.9547
_exptl_absorpt_correction_T_max     0.9779
_exptl_special_details     ?
_diffrn_ambient_temperature     296(2)
_diffrn_radiation_type     'MoK\a'
_diffrn_radiation_wavelength     0.71073
_diffrn_radiation_source     'fine-focus sealed tube'
_diffrn_radiation_monochromator     graphite
_diffrn_measurement_device_type     'Bruker APEXII CCD'
_diffrn_measurement_method     '\f and \w scans'
_diffrn_detector_area_resol_mean     ?
_diffrn_reflns_number     11765
_diffrn_reflns_av_R_equivalents     0.0233
_diffrn_reflns_av_sigmaI/netI     0.0217
_diffrn_reflns_theta_min     1.92
_diffrn_reflns_theta_max     26.02
_diffrn_reflns_theta_full     26.02
_diffrn_measured_fraction_theta_max     0.991
_diffrn_measured_fraction_theta_full     0.991
_diffrn_reflns_limit_h_min     -8
_diffrn_reflns_limit_h_max     10
_diffrn_reflns_limit_k_min     -13
_diffrn_reflns_limit_k_max     13
_diffrn_reflns_limit_l_min     -14
_diffrn_reflns_limit_l_max     14
_diffrn_standards_number     0
_diffrn_standards_interval_count     .
_diffrn_standards_interval_time     .
_diffrn_standards_decay_%     ?
_refine_special_details
;
Refinement of <i>F</i>^2^ against ALL reflections. The weighted <i>R</i>-factor
<i>wR</i> and goodness of fit <i>S</i> are based on <i>F</i>^2^, conventional
<i>R</i>-factors <i>R</i> are based on <i>F</i>, with <i>F</i> set to zero for
negative <i>F</i>^2^. The threshold expression of <i>F</i>^2^ >
\s(<i>F</i>^2^) is used only for calculating <i>R</i>-factors(gt) <i>etc</i>.
and is not relevant to the choice of reflections for refinement.
<i>R</i>-factors based on <i>F</i>^2^ are statistically about twice as large
as those based on <i>F</i>, and <i>R</i>- factors based on ALL data will be
even larger.
;
_reflns_number_total     3792
_reflns_number_gt     3307
_reflns_threshold_expression     I>2\s(I)
_refine_ls_structure_factor_coef     Fsqd
_refine_ls_matrix_type     full
_refine_ls_R_factor_all     0.0449
_refine_ls_R_factor_gt     0.0390
_refine_ls_wR_factor_gt     0.0990
_refine_ls_wR_factor_ref     0.1031
_refine_ls_goodness_of_fit_ref     1.065
_refine_ls_restrained_S_all     1.065
_refine_ls_number_reflns     3792
_refine_ls_number_parameters     268
_refine_ls_number_restraints     0
_refine_ls_hydrogen_treatment     constr
_refine_ls_weighting_scheme     calc
_refine_ls_weighting_details
         'calc w=1/[\s^2^(Fo^2^)+(0.0446P)^2^+0.2998P] where P=(Fo^2^+2Fc^2^)/3'
_atom_sites_solution_hydrogens     geom
_atom_sites_solution_primary     direct
_atom_sites_solution_secondary     difmap
_refine_ls_shift/su_max     0.001
_refine_ls_shift/su_mean     0.000
_refine_diff_density_max     0.220
_refine_diff_density_min     -0.536
_refine_ls_extinction_method     none
_refine_ls_extinction_coef     ?
loop_
    _atom_type_symbol
    _atom_type_description
    _atom_type_scat_dispersion_real
    _atom_type_scat_dispersion_imag
    _atom_type_scat_source
    'C' 'C' 0.0033 0.0016
                         'International Tables Vol C Tables 4.2.6.8 and 6.1.1.4'
    'H' 'H' 0.0000 0.0000
                         'International Tables Vol C Tables 4.2.6.8 and 6.1.1.4'
    'N' 'N' 0.0061 0.0033
                         'International Tables Vol C Tables 4.2.6.8 and 6.1.1.4'
    'O' 'O' 0.0106 0.0060
                         'International Tables Vol C Tables 4.2.6.8 and 6.1.1.4'
    'Mg' 'Mg' 0.0486 0.0363
                         'International Tables Vol C Tables 4.2.6.8 and 6.1.1.4'
_computing_data_collection     'APEX2 (Bruker, 2007)'
_computing_cell_refinement     'SAINT (Bruker, 2007)'
_computing_data_reduction     'SAINT (Bruker, 2007)'
_computing_structure_solution     'SIR2004 (Burla <i>et al.</i>, 2005)'
_computing_structure_refinement     'SHELXL97 (Sheldrick, 2008)'
_computing_molecular_graphics
   'ORTEPIII (Burnett & Johnson, 1996) and ORTEP-3 for Windows (Farrugia, 2012)'
_computing_publication_material     'SHELXL97 (Sheldrick, 2008)'
loop_
    _atom_site_type_symbol
    _atom_site_label
    _atom_site_fract_x
    _atom_site_fract_y
    _atom_site_fract_z
    _atom_site_U_iso_or_equiv
    _atom_site_adp_type
    _atom_site_calc_flag
    _atom_site_refinement_flags
    _atom_site_occupancy
    _atom_site_symmetry_multiplicity
    _atom_site_disorder_assembly
    _atom_site_disorder_group
    Mg Mg 0.0000 0.5000 0.5000 0.0558(3) Uani d S 1 2 . .
    N N1 0.12116(13) 0.31528(11) 0.66326(11) 0.0307(3) Uani d . 1 1 A .
    N N2 -0.15077(13) 0.39306(11) 0.48540(10) 0.0289(2) Uani d . 1 1 A .
    C C1 0.25095(15) 0.29941(14) 0.73443(12) 0.0291(3) Uani d . 1 1 . .
    C C2 0.30581(17) 0.15246(14) 0.83701(13) 0.0327(3) Uani d . 1 1 A .
    H H2 0.3920 0.1139 0.8989 0.039 Uiso calc R 1 1 . .
    C C3 0.20800(17) 0.08127(14) 0.82614(13) 0.0320(3) Uani d . 1 1 . .
    H H3 0.2143 -0.0154 0.8793 0.038 Uiso calc R 1 1 A .
    C C4 0.09273(15) 0.18314(13) 0.71703(12) 0.0286(3) Uani d . 1 1 A .
    C C5 -0.02834(15) 0.15157(13) 0.66983(12) 0.0279(3) Uani d . 1 1 . .
    C C6 -0.14087(15) 0.25020(13) 0.56257(12) 0.0284(3) Uani d . 1 1 A .
    C C7 -0.26537(16) 0.21639(15) 0.51694(14) 0.0336(3) Uani d . 1 1 . .
    H H7 -0.2849 0.1269 0.5526 0.040 Uiso calc R 1 1 A .
    C C8 -0.34809(16) 0.33799(15) 0.41330(14) 0.0342(3) Uani d . 1 1 A .
    H H8 -0.4355 0.3485 0.3642 0.041 Uiso calc R 1 1 . .
    C C9 -0.27529(15) 0.44944(14) 0.39274(13) 0.0292(3) Uani d . 1 1 . .
    C C10 0.32299(15) 0.40857(14) 0.70979(13) 0.0294(3) Uani d . 1 1 . .
    C C11 0.45965(16) 0.37258(14) 0.80258(13) 0.0312(3) Uani d . 1 1 . .
    C C12 0.61223(18) 0.34910(18) 0.77378(16) 0.0457(4) Uani d . 1 1 A .
    H H12 0.6319 0.3527 0.6960 0.055 Uiso calc R 1 1 . .
    C C13 0.7370(2) 0.32017(19) 0.85992(19) 0.0557(5) Uani d . 1 1 . .
    H H13 0.8394 0.3047 0.8393 0.067 Uiso calc R 1 1 A .
    C C14 0.7102(2) 0.31430(17) 0.97470(17) 0.0544(5) Uani d . 1 1 A .
    H H14 0.7938 0.2953 1.0321 0.065 Uiso calc R 1 1 . .
    C C15 0.5591(3) 0.3367(2) 1.00457(16) 0.0604(5) Uani d . 1 1 . .
    H H15 0.5402 0.3322 1.0828 0.073 Uiso calc R 1 1 A .
    C C16 0.4342(2) 0.36610(19) 0.91893(15) 0.0484(4) Uani d . 1 1 A .
    H H16 0.3321 0.3816 0.9401 0.058 Uiso calc R 1 1 . .
    C C17 -0.03842(15) -0.00131(14) 0.73710(12) 0.0286(3) Uani d . 1 1 A .
    C C18 -0.1134(2) -0.04637(17) 0.84312(16) 0.0474(4) Uani d . 1 1 . .
    H H18 -0.1529 0.0167 0.8777 0.057 Uiso calc R 1 1 A .
    C C19 -0.1303(2) -0.18509(18) 0.89874(17) 0.0546(5) Uani d . 1 1 A .
    H H19 -0.1808 -0.2143 0.9703 0.065 Uiso calc R 1 1 . .
    C C20 -0.07258(19) -0.27960(16) 0.84860(15) 0.0423(4) Uani d . 1 1 . .
    H H20 -0.0866 -0.3714 0.8846 0.051 Uiso calc R 1 1 A .
    C C21 0.00540(19) -0.23746(15) 0.74544(14) 0.0402(3) Uani d . 1 1 A .
    H H21 0.0466 -0.3015 0.7122 0.048 Uiso calc R 1 1 . .
    C C22 0.02310(18) -0.09931(15) 0.69032(13) 0.0355(3) Uani d . 1 1 . .
    H H22 0.0773 -0.0721 0.6207 0.043 Uiso calc R 1 1 A .
    N N3 0.17377(15) 0.40333(15) 0.38534(13) 0.0541(3) Uani d P 0.50 1 A 1
    C C23 0.2697(3) 0.2742(3) 0.4230(3) 0.0370(6) Uani d P 0.50 1 A 1
    C C24 0.38443(16) 0.13429(15) 0.45960(14) 0.0406(3) Uani d P 0.50 1 A 1
    C C25A 0.43163(19) 0.04190(18) 0.58443(17) 0.0465(4) Uani d P 0.50 1 . 1
    H H25A 0.3859 0.0692 0.6437 0.056 Uiso calc PR 0.50 1 . 1
    C C26A 0.45348(19) 0.09187(17) 0.37545(16) 0.0436(4) Uani d P 0.50 1 . 1
    H H26A 0.4230 0.1538 0.2894 0.052 Uiso calc PR 0.50 1 . 1
    O O1 0.17377(15) 0.40333(15) 0.38534(13) 0.0541(3) Uani d P 0.50 1 A 2
    C C25B 0.43163(19) 0.04190(18) 0.58443(17) 0.0465(4) Uani d P 0.50 1 . 2
    H H25B 0.3859 0.0692 0.6437 0.056 Uiso calc PR 0.50 1 . 2
    C C26B 0.45348(19) 0.09187(17) 0.37545(16) 0.0436(4) Uani d P 0.50 1 . 2
    H H26B 0.4230 0.1538 0.2894 0.052 Uiso calc PR 0.50 1 . 2
    N N4 0.38443(16) 0.13429(15) 0.45960(14) 0.0406(3) Uani d P 0.50 1 B 2
loop_
    _atom_site_aniso_label
    _atom_site_aniso_U_11
    _atom_site_aniso_U_22
    _atom_site_aniso_U_33
    _atom_site_aniso_U_12
    _atom_site_aniso_U_13
    _atom_site_aniso_U_23
    Mg 0.0624(5) 0.0257(4) 0.0585(5) -0.0250(3) -0.0308(4) 0.0055(3)
    N1 0.0329(6) 0.0214(5) 0.0355(6) -0.0107(5) -0.0004(5) -0.0098(5)
    N2 0.0306(6) 0.0205(5) 0.0339(6) -0.0090(4) 0.0014(5) -0.0103(5)
    C1 0.0312(7) 0.0237(6) 0.0315(7) -0.0080(5) 0.0023(5) -0.0125(5)
    C2 0.0379(7) 0.0262(7) 0.0306(7) -0.0092(6) -0.0013(6) -0.0106(6)
    C3 0.0408(8) 0.0219(6) 0.0301(7) -0.0105(6) 0.0026(6) -0.0090(5)
    C4 0.0326(7) 0.0216(6) 0.0318(7) -0.0093(5) 0.0063(5) -0.0121(5)
    C5 0.0312(7) 0.0224(6) 0.0317(7) -0.0103(5) 0.0074(5) -0.0127(5)
    C6 0.0299(7) 0.0228(6) 0.0352(7) -0.0112(5) 0.0076(5) -0.0141(6)
    C7 0.0333(7) 0.0256(7) 0.0430(8) -0.0143(6) 0.0042(6) -0.0137(6)
    C8 0.0314(7) 0.0289(7) 0.0430(8) -0.0134(6) 0.0013(6) -0.0147(6)
    C9 0.0285(7) 0.0250(6) 0.0357(7) -0.0094(5) 0.0038(5) -0.0149(6)
    C10 0.0294(7) 0.0251(6) 0.0336(7) -0.0084(5) 0.0027(5) -0.0137(6)
    C11 0.0364(7) 0.0207(6) 0.0353(7) -0.0104(5) -0.0002(6) -0.0111(6)
    C12 0.0351(8) 0.0512(9) 0.0553(10) -0.0066(7) 0.0015(7) -0.0325(8)
    C13 0.0335(8) 0.0517(10) 0.0795(13) -0.0031(7) -0.0095(8) -0.0341(10)
    C14 0.0607(11) 0.0328(8) 0.0578(11) -0.0146(8) -0.0252(9) -0.0103(8)
    C15 0.0873(15) 0.0642(12) 0.0346(9) -0.0411(11) -0.0020(9) -0.0162(8)
    C16 0.0549(10) 0.0589(10) 0.0407(9) -0.0323(8) 0.0104(7) -0.0224(8)
    C17 0.0307(7) 0.0229(6) 0.0311(7) -0.0108(5) 0.0024(5) -0.0101(5)
    C18 0.0646(11) 0.0353(8) 0.0525(10) -0.0237(8) 0.0282(8) -0.0246(8)
    C19 0.0731(12) 0.0412(9) 0.0552(10) -0.0326(9) 0.0328(9) -0.0190(8)
    C20 0.0516(9) 0.0259(7) 0.0459(9) -0.0199(7) 0.0004(7) -0.0090(6)
    C21 0.0512(9) 0.0269(7) 0.0447(8) -0.0114(6) 0.0011(7) -0.0188(7)
    C22 0.0448(8) 0.0293(7) 0.0337(7) -0.0133(6) 0.0081(6) -0.0148(6)
    N3 0.0445(7) 0.0621(9) 0.0702(9) -0.0178(6) 0.0123(6) -0.0423(8)
    C23 0.0330(14) 0.0408(16) 0.0484(17) -0.0179(13) 0.0103(12) -0.0266(14)
    C24 0.0332(7) 0.0348(7) 0.0597(9) -0.0124(6) 0.0090(6) -0.0258(7)
    C25A 0.0426(9) 0.0494(9) 0.0586(10) -0.0149(7) 0.0168(8) -0.0342(9)
    C26A 0.0428(9) 0.0408(8) 0.0469(9) -0.0141(7) 0.0085(7) -0.0196(7)
    O1 0.0445(7) 0.0621(9) 0.0702(9) -0.0178(6) 0.0123(6) -0.0423(8)
    C25B 0.0426(9) 0.0494(9) 0.0586(10) -0.0149(7) 0.0168(8) -0.0342(9)
    C26B 0.0428(9) 0.0408(8) 0.0469(9) -0.0141(7) 0.0085(7) -0.0196(7)
    N4 0.0332(7) 0.0348(7) 0.0597(9) -0.0124(6) 0.0090(6) -0.0258(7)
_geom_special_details
;
All s.u.'s (except the s.u. in the dihedral angle between two l.s. planes) are
estimated using the full covariance matrix. The cell s.u.'s are taken into
account individually in the estimation of s.u.'s in distances, angles and
torsion angles; correlations between s.u.'s in cell parameters are only used
when they are defined by crystal symmetry. An approximate (isotropic)
treatment of cell s.u.'s is used for estimating s.u.'s involving l.s. planes.
;
loop_
    _geom_bond_atom_site_label_1
    _geom_bond_atom_site_label_2
    _geom_bond_site_symmetry_2
    _geom_bond_distance
    _geom_bond_publ_flag
    Mg N2 2_566 2.0552(10) ?
    Mg N2 . 2.0552(10) ?
    Mg N1 2_566 2.0678(11) ?
    Mg N1 . 2.0678(11) ?
    Mg N3 . 2.3798(12) ?
    Mg O1 2_566 2.3798(12) ?
    Mg N3 2_566 2.3798(12) ?
    N1 C1 . 1.3670(17) ?
    N1 C4 . 1.3720(16) ?
    N2 C9 . 1.3666(17) ?
    N2 C6 . 1.3700(16) ?
    C1 C10 . 1.4121(18) ?
    C1 C2 . 1.4421(18) ?
    C2 C3 . 1.3545(19) ?
    C2 H2 . 0.9300 ?
    C3 C4 . 1.4371(19) ?
    C3 H3 . 0.9300 ?
    C4 C5 . 1.4109(18) ?
    C5 C6 . 1.4068(19) ?
    C5 C17 . 1.5029(17) ?
    C6 C7 . 1.4425(18) ?
    C7 C8 . 1.345(2) ?
    C7 H7 . 0.9300 ?
    C8 C9 . 1.4473(18) ?
    C8 H8 . 0.9300 ?
    C9 C10 2_566 1.4079(19) ?
    C10 C11 . 1.4962(18) ?
    C11 C12 . 1.379(2) ?
    C11 C16 . 1.381(2) ?
    C12 C13 . 1.391(2) ?
    C12 H12 . 0.9300 ?
    C13 C14 . 1.366(3) ?
    C13 H13 . 0.9300 ?
    C14 C15 . 1.371(3) ?
    C14 H14 . 0.9300 ?
    C15 C16 . 1.386(2) ?
    C15 H15 . 0.9300 ?
    C16 H16 . 0.9300 ?
    C17 C18 . 1.380(2) ?
    C17 C22 . 1.3835(18) ?
    C18 C19 . 1.389(2) ?
    C18 H18 . 0.9300 ?
    C19 C20 . 1.377(2) ?
    C19 H19 . 0.9300 ?
    C20 C21 . 1.367(2) ?
    C20 H20 . 0.9300 ?
    C21 C22 . 1.3866(19) ?
    C21 H21 . 0.9300 ?
    C22 H22 . 0.9300 ?
    N3 C23 . 1.278(3) ?
    C23 C24 . 1.429(3) ?
    C24 C26A . 1.355(2) ?
    C24 C25A . 1.357(2) ?
    C25A C26A 2_656 1.379(2) ?
    C25A H25A . 0.9300 ?
    C26A C25A 2_656 1.379(2) ?
    C26A H26A . 0.9300 ?
loop_
    _geom_angle_atom_site_label_1
    _geom_angle_atom_site_label_2
    _geom_angle_atom_site_label_3
    _geom_angle_site_symmetry_1
    _geom_angle_site_symmetry_3
    _geom_angle
    _geom_angle_publ_flag
    N2 Mg N2 2_566 . 180.0 ?
    N2 Mg N1 2_566 2_566 89.69(4) ?
    N2 Mg N1 . 2_566 90.31(4) ?
    N2 Mg N1 2_566 . 90.31(4) ?
    N2 Mg N1 . . 89.69(4) ?
    N1 Mg N1 2_566 . 180.00(6) ?
    N2 Mg N3 2_566 . 90.58(4) ?
    N2 Mg N3 . . 89.42(4) ?
    N1 Mg N3 2_566 . 92.22(5) ?
    N1 Mg N3 . . 87.78(5) ?
    N2 Mg O1 2_566 2_566 89.42(4) ?
    N2 Mg O1 . 2_566 90.58(4) ?
    N1 Mg O1 2_566 2_566 87.78(5) ?
    N1 Mg O1 . 2_566 92.22(5) ?
    N3 Mg O1 . 2_566 180.0 ?
    N2 Mg N3 2_566 2_566 89.42(4) ?
    N2 Mg N3 . 2_566 90.58(4) ?
    N1 Mg N3 2_566 2_566 87.78(5) ?
    N1 Mg N3 . 2_566 92.22(5) ?
    N3 Mg N3 . 2_566 180.0 ?
    O1 Mg N3 2_566 2_566 0.00(5) ?
    C1 N1 C4 . . 106.86(11) ?
    C1 N1 Mg . . 126.20(9) ?
    C4 N1 Mg . . 126.85(9) ?
    C9 N2 C6 . . 107.11(10) ?
    C9 N2 Mg . . 126.19(9) ?
    C6 N2 Mg . . 126.63(9) ?
    N1 C1 C10 . . 125.41(12) ?
    N1 C1 C2 . . 109.50(11) ?
    C10 C1 C2 . . 125.07(12) ?
    C3 C2 C1 . . 106.99(12) ?
    C3 C2 H2 . . 126.5 ?
    C1 C2 H2 . . 126.5 ?
    C2 C3 C4 . . 107.15(12) ?
    C2 C3 H3 . . 126.4 ?
    C4 C3 H3 . . 126.4 ?
    N1 C4 C5 . . 125.00(12) ?
    N1 C4 C3 . . 109.50(11) ?
    C5 C4 C3 . . 125.48(12) ?
    C6 C5 C4 . . 125.88(12) ?
    C6 C5 C17 . . 115.96(11) ?
    C4 C5 C17 . . 118.15(11) ?
    N2 C6 C5 . . 125.82(11) ?
    N2 C6 C7 . . 109.15(11) ?
    C5 C6 C7 . . 125.04(12) ?
    C8 C7 C6 . . 107.45(12) ?
    C8 C7 H7 . . 126.3 ?
    C6 C7 H7 . . 126.3 ?
    C7 C8 C9 . . 107.02(12) ?
    C7 C8 H8 . . 126.5 ?
    C9 C8 H8 . . 126.5 ?
    N2 C9 C10 . 2_566 125.94(12) ?
    N2 C9 C8 . . 109.27(11) ?
    C10 C9 C8 2_566 . 124.75(12) ?
    C9 C10 C1 2_566 . 125.94(12) ?
    C9 C10 C11 2_566 . 116.57(11) ?
    C1 C10 C11 . . 117.46(12) ?
    C12 C11 C16 . . 118.37(14) ?
    C12 C11 C10 . . 121.54(13) ?
    C16 C11 C10 . . 120.07(13) ?
    C11 C12 C13 . . 120.64(16) ?
    C11 C12 H12 . . 119.7 ?
    C13 C12 H12 . . 119.7 ?
    C14 C13 C12 . . 120.42(17) ?
    C14 C13 H13 . . 119.8 ?
    C12 C13 H13 . . 119.8 ?
    C13 C14 C15 . . 119.42(15) ?
    C13 C14 H14 . . 120.3 ?
    C15 C14 H14 . . 120.3 ?
    C14 C15 C16 . . 120.40(17) ?
    C14 C15 H15 . . 119.8 ?
    C16 C15 H15 . . 119.8 ?
    C11 C16 C15 . . 120.74(16) ?
    C11 C16 H16 . . 119.6 ?
    C15 C16 H16 . . 119.6 ?
    C18 C17 C22 . . 118.23(12) ?
    C18 C17 C5 . . 121.67(12) ?
    C22 C17 C5 . . 120.06(12) ?
    C17 C18 C19 . . 120.57(14) ?
    C17 C18 H18 . . 119.7 ?
    C19 C18 H18 . . 119.7 ?
    C20 C19 C18 . . 120.41(15) ?
    C20 C19 H19 . . 119.8 ?
    C18 C19 H19 . . 119.8 ?
    C21 C20 C19 . . 119.51(13) ?
    C21 C20 H20 . . 120.2 ?
    C19 C20 H20 . . 120.2 ?
    C20 C21 C22 . . 120.09(13) ?
    C20 C21 H21 . . 120.0 ?
    C22 C21 H21 . . 120.0 ?
    C17 C22 C21 . . 121.14(13) ?
    C17 C22 H22 . . 119.4 ?
    C21 C22 H22 . . 119.4 ?
    C23 N3 Mg . . 129.10(16) ?
    N3 C23 C24 . . 176.0(3) ?
    C26A C24 C25A . . 118.27(14) ?
    C26A C24 C23 . . 123.09(18) ?
    C25A C24 C23 . . 118.58(17) ?
    C24 C25A C26A . 2_656 120.85(15) ?
    C24 C25A H25A . . 119.6 ?
    C26A C25A H25A 2_656 . 119.6 ?
    C24 C26A C25A . 2_656 120.88(15) ?
    C24 C26A H26A . . 119.6 ?
    C25A C26A H26A 2_656 . 119.6 ?
loop_
    _geom_hbond_atom_site_label_D
    _geom_hbond_atom_site_label_H
    _geom_hbond_atom_site_label_A
    _geom_hbond_site_symmetry_A
    _geom_hbond_distance_DH
    _geom_hbond_distance_HA
    _geom_hbond_distance_DA
    _geom_hbond_angle_DHA
    _geom_hbond_publ_flag
    C12 H12 Cg12 1_655 0.93 2.97 3.8860(19) 168 yes
    C14 H14 Cg14 2_657 0.93 2.70 3.584(2) 159 yes
    C21 H21 Cg12 2_556 0.93 2.85 3.6240(18) 141 yes
_iucr_refine_instructions_details
;
TITL n_kh12 in P -1
CELL  0.71073   8.9080  10.7550  11.9530   63.446   89.364   73.408
ZERR     1.00   0.0003   0.0004   0.0006    0.001    0.002    0.001
LATT   1
SFAC  C    H    N    O    MG
UNIT  50   32   6    1    1
MERG   2
SIZE  0.240  0.400 0.500
EXYZ  C24  N4
EADP  C24  N4
EXYZ  O1  N3
EADP  O1  N3
EXYZ  C25A  C25B
EADP  C25A  C25B
EXYZ  C26A  C26B
EADP  C26A  C26B
SHEL  40  0.81
FMAP   2
BOND   $H
PLAN   25
ACTA
L.S.  4
WGHT    0.044600    0.299800
FVAR       0.37498
MG    5    0.000000    0.500000    0.500000    10.50000    0.06239    0.02573 =
         0.05850    0.00554   -0.03077   -0.02499
N1    3    0.121160    0.315283    0.663261    11.00000    0.03287    0.02143 =
         0.03550   -0.00984   -0.00037   -0.01072
N2    3   -0.150766    0.393063    0.485399    11.00000    0.03055    0.02047 =
         0.03387   -0.01033    0.00136   -0.00898
C1    1    0.250945    0.299407    0.734425    11.00000    0.03123    0.02375 =
         0.03150   -0.01250    0.00229   -0.00796
C2    1    0.305809    0.152464    0.837007    11.00000    0.03787    0.02621 =
         0.03056   -0.01055   -0.00128   -0.00918
AFIX  43
H2    2    0.391992    0.113898    0.898881    11.00000   -1.20000
AFIX   0
C3    1    0.207997    0.081269    0.826142    11.00000    0.04077    0.02188 =
         0.03015   -0.00899    0.00257   -0.01052
AFIX  43
H3    2    0.214257   -0.015401    0.879319    11.00000   -1.20000
AFIX   0
C4    1    0.092734    0.183138    0.717025    11.00000    0.03255    0.02164 =
         0.03180   -0.01206    0.00625   -0.00925
C5    1   -0.028338    0.151567    0.669834    11.00000    0.03124    0.02235 =
         0.03170   -0.01271    0.00741   -0.01027
C6    1   -0.140867    0.250197    0.562568    11.00000    0.02993    0.02275 =
         0.03523   -0.01410    0.00762   -0.01116
C7    1   -0.265366    0.216385    0.516939    11.00000    0.03330    0.02560 =
         0.04300   -0.01367    0.00420   -0.01432
AFIX  43
H7    2   -0.284863    0.126914    0.552630    11.00000   -1.20000
AFIX   0
C8    1   -0.348092    0.337990    0.413303    11.00000    0.03138    0.02887 =
         0.04304   -0.01469    0.00128   -0.01344
AFIX  43
H8    2   -0.435512    0.348466    0.364171    11.00000   -1.20000
AFIX   0
C9    1   -0.275292    0.449437    0.392737    11.00000    0.02847    0.02496 =
         0.03574   -0.01485    0.00377   -0.00937
C10   1    0.322991    0.408574    0.709791    11.00000    0.02942    0.02507 =
         0.03365   -0.01367    0.00273   -0.00837
C11   1    0.459647    0.372577    0.802576    11.00000    0.03636    0.02074 =
         0.03528   -0.01105   -0.00023   -0.01035
C12   1    0.612227    0.349104    0.773778    11.00000    0.03507    0.05120 =
         0.05531   -0.03250    0.00153   -0.00659
AFIX  43
H12   2    0.631881    0.352652    0.696000    11.00000   -1.20000
AFIX   0
C13   1    0.737042    0.320169    0.859921    11.00000    0.03351    0.05169 =
         0.07955   -0.03413   -0.00953   -0.00305
AFIX  43
H13   2    0.839388    0.304717    0.839269    11.00000   -1.20000
AFIX   0
C14   1    0.710241    0.314301    0.974704    11.00000    0.06071    0.03276 =
         0.05776   -0.01029   -0.02522   -0.01462
AFIX  43
H14   2    0.793810    0.295258    1.032063    11.00000   -1.20000
AFIX   0
C15   1    0.559081    0.336729    1.004572    11.00000    0.08732    0.06416 =
         0.03455   -0.01621   -0.00201   -0.04114
AFIX  43
H15   2    0.540232    0.332207    1.082777    11.00000   -1.20000
AFIX   0
C16   1    0.434188    0.366102    0.918929    11.00000    0.05492    0.05891 =
         0.04075   -0.02238    0.01040   -0.03232
AFIX  43
H16   2    0.332088    0.381624    0.940079    11.00000   -1.20000
AFIX   0
C17   1   -0.038423   -0.001315    0.737096    11.00000    0.03069    0.02289 =
         0.03113   -0.01012    0.00235   -0.01081
C18   1   -0.113381   -0.046368    0.843122    11.00000    0.06457    0.03533 =
         0.05247   -0.02459    0.02824   -0.02373
AFIX  43
H18   2   -0.152948    0.016682    0.877652    11.00000   -1.20000
AFIX   0
C19   1   -0.130255   -0.185095    0.898735    11.00000    0.07312    0.04116 =
         0.05524   -0.01905    0.03280   -0.03259
AFIX  43
H19   2   -0.180822   -0.214315    0.970274    11.00000   -1.20000
AFIX   0
C20   1   -0.072582   -0.279601    0.848602    11.00000    0.05159    0.02589 =
         0.04587   -0.00899    0.00044   -0.01990
AFIX  43
H20   2   -0.086562   -0.371417    0.884638    11.00000   -1.20000
AFIX   0
C21   1    0.005402   -0.237460    0.745437    11.00000    0.05116    0.02687 =
         0.04471   -0.01878    0.00113   -0.01142
AFIX  43
H21   2    0.046627   -0.301542    0.712189    11.00000   -1.20000
AFIX   0
C22   1    0.023102   -0.099315    0.690323    11.00000    0.04479    0.02932 =
         0.03367   -0.01481    0.00811   -0.01329
AFIX  43
H22   2    0.077270   -0.072066    0.620710    11.00000   -1.20000
AFIX   0
PART    1
N3    3    0.173771    0.403331    0.385337    10.50000    0.04450    0.06213 =
         0.07022   -0.04230    0.01226   -0.01776
C23   1    0.269748    0.274217    0.423035    10.50000    0.03302    0.04082 =
         0.04843   -0.02663    0.01026   -0.01788
C24   1    0.384430    0.134291    0.459604    10.50000    0.03316    0.03478 =
         0.05967   -0.02582    0.00898   -0.01236
C25A  1    0.431630    0.041899    0.584434    10.50000    0.04264    0.04937 =
         0.05857   -0.03418    0.01683   -0.01486
AFIX  43
H25A  2    0.385897    0.069153    0.643707    10.50000   -1.20000
AFIX   0
C26A  1    0.453484    0.091874    0.375446    10.50000    0.04278    0.04080 =
         0.04691   -0.01959    0.00854   -0.01412
AFIX  43
H26A  2    0.422983    0.153827    0.289447    10.50000   -1.20000
AFIX   0
PART    2
O1    4    0.173771    0.403331    0.385337    10.50000    0.04450    0.06213 =
         0.07022   -0.04230    0.01226   -0.01776
C25B  1    0.431630    0.041899    0.584434    10.50000    0.04264    0.04937 =
         0.05857   -0.03418    0.01683   -0.01486
AFIX  43
H25B  2    0.385897    0.069153    0.643707    10.50000   -1.20000
AFIX   0
C26B  1    0.453484    0.091874    0.375446    10.50000    0.04278    0.04080 =
         0.04691   -0.01959    0.00854   -0.01412
AFIX  43
H26B  2    0.422983    0.153827    0.289447    10.50000   -1.20000
AFIX   0
N4    3    0.384430    0.134291    0.459604    10.50000    0.03316    0.03478 =
         0.05967   -0.02582    0.00898   -0.01236
PART    0
HKLF 4
REM  n_kh12 in P -1
REM R1 =  0.0390 for   3307 Fo > 4sig(Fo)  and  0.0449 for all   3792 data
REM    268 parameters refined using      0 restraints
END
WGHT      0.0446      0.2998
REM Highest difference peak  0.220,  deepest hole -0.536,  1-sigma level  0.036
Q1    1  -0.0434  0.0759  0.7026  11.00000  0.05    0.22
Q2    1   0.2328  0.4788  0.3207  11.00000  0.05    0.19
Q3    1  -0.3252  0.5339  0.3610  11.00000  0.05    0.19
;
data_global
_journal_date_recd_electronic     2012-11-11
_journal_date_accepted     2012-12-02
_journal_name_full     'Acta Crystallographica, Section E'
_journal_year     2013
_journal_volume     69
_journal_issue      1
_journal_page_first     m17
_journal_page_last     m18
_journal_paper_category     QM
_journal_paper_doi     10.1107/S1600536812049434
_journal_coeditor_code     ZS2246
_publ_contact_author_name     'Dr Nasri Habib'
_publ_contact_author_address
;
Laboratoire de Physico-chimie des Mat\'eriaux
Universit\'e de Monastir
Facult\'e des Sciences de Monastir
Avenue de l'environnement
5019 Monastir
Tunisia
;
_publ_contact_author_email     'hnasri1@gmail.com'
_publ_contact_author_fax     '0021673500278'
_publ_contact_author_phone     '0021620720809'
_publ_section_title
;\
Aqua(4-cyanopyridine-\k<i>N</i>^4^)(5,10,15,20-tetraphenylporphyrinato-\
\k^4^<i>N</i>)magnesium
;
loop_
    _publ_author_name
    _publ_author_footnote
    _publ_author_address
    'Ezzayani, Khaireddine' .
;
Laboratoire de Physico-chimie des Mat\'eriaux
Universit\'e de Monastir
Facult\'e des Sciences de Monastir
Avenue de l'Environnement
5019 Monastir
Tunisia
;
    'Belkhiria, Mohamed Salah' .
;
Laboratoire de Physico-chimie des Mat\'eriaux
Universit\'e de Monastir
Facult\'e des Sciences de Monastir
Avenue de l'Environnement
5019 Monastir
Tunisia
;
    'Najmudin, Shabir' .
;
Faculdade de Medicina
Veterin\`aria, Universidade Tecnica de Lisboa,
Avenida da Universidade Tecnica,
1300-477 Lisboa, Portugal
;
    'Bonif\'acio, Cecilia' .
;
REQUIMTE/CQFB Departamento de Quimica,
Faculdade de Ciencias e Tecnologia, Universidade Nova de Lisboa
2829-516 Caparica, Portugal
;
    'Nasri, Habib' .
;
Laboratoire de Physico-chimie des Mat\'eriaux
Universit\'e de Monastir
Facult\'e des Sciences de Monastir
Avenue de l'Environnement
5019 Monastir
Tunisia
;
