# Supplementary material for: Aqua­(4-cyano­pyridine-κN 4)(5,10,15,20-tetra­phenyl­porphyrinato-κ4 N)magnesium
Source: Acta Crystallogr Sect E Struct Rep Online. 2012 Dec 8;69(Pt 1):m17–8. doi: 10.1107/S1600536812049434 (PMC3588276; doi:10.1107/S1600536812049434)
Supplement: Supplementary file 2 [file e-69-00m17-Isup2.hkl]

#
# h,k,l, Fc-squared, Fo-squared, sigma(Fo-squared) and status flag
#
data_I
_shelx_title ' n_kh12 in P -1'
_shelx_refln_list_code          4
_shelx_F_calc_maximum       85.26
_exptl_crystal_F_000       394.00
_reflns_d_resolution_high  0.8101
 
loop_
 _symmetry_equiv_pos_as_xyz
 'x, y, z'
 '-x, -y, -z'
 
_cell_length_a     8.9080
_cell_length_b    10.7550
_cell_length_c    11.9530
_cell_angle_alpha  63.446
_cell_angle_beta   89.364
_cell_angle_gamma  73.408
 
_shelx_F_squared_multiplier     1.000
 
loop_
 _refln_index_h
 _refln_index_k
 _refln_index_l
 _refln_F_squared_calc
 _refln_F_squared_meas
 _refln_F_squared_sigma
 _refln_observed_status
   1   0   0      922.76      823.31     33.70 o
   2   0   0       38.26       19.77      0.31 o
   3   0   0      141.47      136.67      2.12 o
   4   0   0        2.69        4.88      0.27 o
   5   0   0        0.50        0.46      0.21 o
   6   0   0        1.10        1.24      0.31 o
   7   0   0      457.61      467.94      6.51 o
   8   0   0       32.81       34.78      1.11 o
   9   0   0        0.38       -0.19      0.46 o
  10   0   0       15.01       16.29      1.71 o
 -10   1   0        6.29        5.97      1.28 o
  -9   1   0       28.05       30.51      2.13 o
  -8   1   0      178.70      183.33      4.04 o
  -7   1   0       63.15       66.64      1.29 o
  -6   1   0      191.97      199.11      2.95 o
  -5   1   0       35.17       51.81      0.98 o
  -4   1   0       37.54       33.29      0.66 o
  -3   1   0      556.51      559.06      7.38 o
  -2   1   0     1966.84     1868.56     28.48 o
  -1   1   0     1199.42     1175.26     21.97 o
   0   1   0       92.62      120.10      1.68 o
   1   1   0      130.83      101.79      1.22 o
   2   1   0      135.83      143.96      1.66 o
   3   1   0      489.68      438.49      5.27 o
   4   1   0       56.88       60.34      0.81 o
   5   1   0       19.02       16.04      0.51 o
   6   1   0        4.24        4.08      0.36 o
   7   1   0       18.59       18.36      0.68 o
   8   1   0       96.09       95.10      2.02 o
   9   1   0      114.16      123.42      3.14 o
  10   1   0        5.30        5.82      1.21 o
  -9   2   0        0.88        0.51      0.53 o
  -8   2   0       50.73       57.18      2.84 o
  -7   2   0       99.34       98.17      1.92 o
  -6   2   0       33.51       30.50      0.86 o
  -5   2   0       24.53       23.46      0.60 o
  -4   2   0        0.11        0.67      0.33 o
  -3   2   0       54.92       59.19      0.87 o
  -2   2   0       18.95       23.12      0.50 o
  -1   2   0      914.50      860.61     11.22 o
   0   2   0     1558.16     1457.24     18.72 o
   1   2   0     2439.96     2213.68     21.84 o
   2   2   0     2845.76     2703.11     29.18 o
   3   2   0      122.46      128.81      1.59 o
   4   2   0      244.65      255.41      3.26 o
   5   2   0      879.69      970.71     10.55 o
   6   2   0      212.91      226.30      2.98 o
   7   2   0       97.95      103.56      1.85 o
   8   2   0       70.35       67.80      1.44 o
   9   2   0       25.19       27.01      1.28 o
  10   2   0       46.22       48.79      2.20 o
  -9   3   0        3.36        5.27      0.80 o
  -8   3   0       17.03       15.99      1.09 o
  -7   3   0       26.61       26.26      1.21 o
  -6   3   0       96.60       94.38      1.72 o
  -5   3   0       19.68       20.45      0.77 o
  -4   3   0      559.45      595.31      8.05 o
  -3   3   0      174.52      174.93      2.58 o
  -2   3   0      555.60      541.80      7.20 o
  -1   3   0       21.78       19.76      0.43 o
   0   3   0     1832.81     1803.33     19.26 o
   1   3   0     3105.69     2912.56     36.03 o
   2   3   0      284.17      296.03      3.33 o
   3   3   0      885.99      891.67      8.86 o
   4   3   0      149.08      152.82      1.94 o
   5   3   0        6.51        6.77      0.38 o
   6   3   0       22.89       19.88      0.68 o
   7   3   0       93.85       95.24      1.79 o
   8   3   0        0.48        0.31      0.34 o
   9   3   0       20.34       19.67      1.18 o
  10   3   0      117.65      132.06      4.02 o
  -8   4   0       29.28       32.99      1.50 o
  -7   4   0        1.27        1.89      0.60 o
  -6   4   0       49.57       48.39      2.03 o
  -5   4   0       56.22       53.40      1.08 o
  -4   4   0       25.36       21.87      0.68 o
  -3   4   0       19.24       20.81      0.86 o
  -2   4   0      226.74      223.36      2.87 o
  -1   4   0     1201.86     1213.51     16.02 o
   0   4   0      748.34      796.21      8.63 o
   1   4   0     2225.80     2222.80     32.98 o
   2   4   0      244.04      279.05      2.97 o
   3   4   0      152.42      152.07      1.76 o
   4   4   0      967.43      989.96     10.69 o
   5   4   0      459.10      471.43      6.84 o
   6   4   0        0.04        0.28      0.30 o
   7   4   0      115.86      116.14      1.84 o
   8   4   0       50.52       54.96      1.55 o
   9   4   0       33.77       23.27      2.20 o
  10   4   0        0.55        0.47      0.78 o
  -8   5   0       29.64       34.24      1.59 o
  -7   5   0        7.29        7.21      0.87 o
  -6   5   0      158.84      156.39      5.12 o
  -5   5   0        1.91        3.13      0.78 o
  -4   5   0      102.41      100.70      1.79 o
  -3   5   0       44.98       39.26      0.96 o
  -2   5   0       27.39       22.77      0.58 o
  -1   5   0        1.60        1.55      0.22 o
   0   5   0       51.26       40.39      0.79 o
   1   5   0        1.01        7.24      0.52 o
   2   5   0        5.36       13.70      0.53 o
   3   5   0      486.09      487.22      5.47 o
   4   5   0      311.34      335.66      4.25 o
   5   5   0      115.44      113.69      1.74 o
   6   5   0       17.86       16.76      1.08 o
   7   5   0        7.24        8.15      0.89 o
   8   5   0       26.32       24.94      1.78 o
   9   5   0        7.30        7.54      0.96 o
  10   5   0       23.87       21.41      1.96 o
  -7   6   0       12.31       10.81      1.06 o
  -6   6   0       58.09       58.60      2.77 o
  -5   6   0        5.95        5.62      1.00 o
  -4   6   0        2.18        1.21      0.71 o
  -3   6   0      240.13      237.83      4.26 o
  -2   6   0       64.75       60.77      1.23 o
  -1   6   0        6.95        8.93      0.49 o
   0   6   0      133.55      122.26      2.09 o
   1   6   0        0.04        0.36      0.23 o
   2   6   0       91.63       93.83      1.76 o
   3   6   0      154.26      137.79      2.26 o
   4   6   0        6.10        3.92      0.49 o
   5   6   0       83.11       83.58      1.98 o
   6   6   0        1.99        3.93      0.59 o
   7   6   0       68.86       63.75      1.75 o
   8   6   0       46.24       46.30      1.86 o
   9   6   0       30.53       33.25      1.66 o
  10   6   0        5.90        5.58      0.91 o
  -6   7   0       11.72       11.02      1.42 o
  -5   7   0      101.87      113.15      4.34 o
  -4   7   0        0.39        0.14      0.78 o
  -3   7   0      209.37      196.28      6.40 o
  -2   7   0      123.59      120.58      2.09 o
  -1   7   0       14.27       15.78      0.68 o
   0   7   0        6.16        4.97      0.46 o
   1   7   0       66.28       66.04      1.44 o
   2   7   0     1608.91     1563.02     24.00 o
   3   7   0       29.80       23.46      0.78 o
   4   7   0       14.84       15.98      0.91 o
   5   7   0        0.33        0.65      0.44 o
   6   7   0       20.53       21.64      1.04 o
   7   7   0       24.33       18.67      1.55 o
   8   7   0       34.49       32.29      2.38 o
   9   7   0      209.06      210.12      5.20 o
  10   7   0       57.83       64.90      2.44 o
  -5   8   0       78.90       86.26      3.84 o
  -4   8   0       84.39       85.41      3.77 o
  -3   8   0        6.44        9.39      1.42 o
  -2   8   0       45.83       50.28      2.77 o
  -1   8   0      244.17      232.42      3.71 o
   0   8   0        1.09        2.55      0.92 o
   1   8   0      187.78      181.68      4.45 o
   2   8   0      845.15      758.30     12.16 o
   3   8   0       69.11       56.79      1.73 o
   4   8   0       49.28       54.10      1.28 o
   5   8   0      245.08      223.98      4.33 o
   6   8   0      284.05      266.02      5.91 o
   7   8   0       79.14       78.64      2.37 o
   8   8   0        6.61        5.07      0.85 o
   9   8   0        0.05       -0.14      0.60 o
  10   8   0        1.06        1.69      0.75 o
  -4   9   0        8.99       10.95      1.64 o
  -3   9   0       16.68       11.66      1.64 o
  -2   9   0      115.74      121.04      4.91 o
  -1   9   0      122.52      118.98      4.91 o
   0   9   0       11.22       11.43      1.07 o
   1   9   0        0.62        1.00      0.96 o
   2   9   0       50.16       43.92      1.88 o
   3   9   0       65.08       55.06      2.11 o
   4   9   0       21.24       14.19      0.74 o
   5   9   0       19.79       23.42      1.17 o
   6   9   0        6.68        7.40      0.79 o
   7   9   0        6.61        6.55      1.11 o
   8   9   0        0.03       -0.12      0.58 o
   9   9   0        0.23        0.66      0.68 o
  -2  10   0        0.00        0.07      0.92 o
  -1  10   0        1.30        1.28      1.14 o
   0  10   0       22.33       24.61      2.28 o
   1  10   0      257.60      244.82      5.96 o
   2  10   0        1.34        0.87      0.49 o
   3  10   0        5.18        8.84      0.66 o
   4  10   0       56.74       54.29      1.94 o
   5  10   0      139.05      139.98      3.64 o
   6  10   0        0.75        0.77      0.57 o
   7  10   0        0.87        0.26      0.75 o
   8  10   0        5.99        8.42      1.08 o
   0  11   0        8.46       11.59      1.92 o
   1  11   0        8.64        8.46      1.71 o
   2  11   0       26.27       24.74      1.20 o
   3  11   0      144.51      137.28      3.05 o
   4  11   0        1.57        1.57      0.97 o
   5  11   0       15.56       15.18      1.37 o
   6  11   0       54.45       66.27      2.15 o
   7  11   0       37.60       37.02      1.91 o
  -6 -11   1       29.11       33.99      1.99 o
  -5 -11   1        3.07        2.49      0.91 o
  -4 -11   1        4.03        2.10      0.60 o
  -3 -11   1        1.69        0.84      0.56 o
  -2 -11   1        7.21        5.90      0.95 o
  -1 -11   1       52.90       63.65      3.98 o
  -8 -10   1        1.40        3.03      1.24 o
  -7 -10   1        0.07        0.09      0.72 o
  -6 -10   1       23.63       29.39      1.45 o
  -5 -10   1       16.11       17.25      1.16 o
  -4 -10   1       19.67       20.17      1.13 o
  -3 -10   1       13.56       16.02      1.04 o
  -2 -10   1       15.27       17.74      1.06 o
  -1 -10   1        9.13       12.02      1.92 o
   0 -10   1        0.33        0.28      1.14 o
   1 -10   1       18.02       16.29      2.13 o
  -9  -9   1        0.56        1.05      1.49 o
  -8  -9   1        3.95        3.06      0.80 o
  -7  -9   1        0.00       -0.69      0.93 o
  -6  -9   1       67.86       70.01      4.17 o
  -5  -9   1       56.23       54.25      1.78 o
  -4  -9   1        2.61        1.88      0.45 o
  -3  -9   1        2.63        2.56      0.76 o
  -2  -9   1       99.59       84.68      2.70 o
  -1  -9   1       20.52       22.61      1.44 o
   0  -9   1        8.37        8.31      1.02 o
   1  -9   1       89.27       84.27      4.05 o
   2  -9   1        1.86        3.84      1.21 o
   3  -9   1        0.00        0.71      1.00 o
  -9  -8   1        2.63        2.75      1.21 o
  -8  -8   1       13.80       14.52      1.78 o
  -7  -8   1      278.62      278.90      5.34 o
  -6  -8   1       31.02       29.90      1.32 o
  -5  -8   1        3.65        2.54      0.56 o
  -4  -8   1        4.56        6.31      0.55 o
  -3  -8   1      389.24      369.03      5.44 o
  -2  -8   1       14.88       12.95      0.90 o
  -1  -8   1        6.12        9.80      1.21 o
   0  -8   1      203.12      186.63      5.05 o
   1  -8   1      233.86      228.44      8.11 o
   2  -8   1        3.56        7.40      1.35 o
   3  -8   1       33.05       31.01      2.20 o
   4  -8   1       50.20       46.37      2.77 o
 -10  -7   1        1.63        1.53      0.78 o
  -9  -7   1       20.86       24.96      2.67 o
  -8  -7   1        8.53       10.63      1.71 o
  -7  -7   1       32.96       37.11      1.39 o
  -6  -7   1      129.16      124.15      2.84 o
  -5  -7   1       31.06       35.32      1.92 o
  -4  -7   1       20.67       19.99      0.80 o
  -3  -7   1      358.35      329.22      4.85 o
  -2  -7   1       56.56       47.10      1.36 o
  -1  -7   1        0.00       -0.01      0.45 o
   0  -7   1       65.27       64.39      1.77 o
   1  -7   1       33.22       36.04      1.02 o
   2  -7   1      166.55      158.17      2.99 o
   3  -7   1       29.97       26.24      1.92 o
   4  -7   1       19.29       18.35      1.71 o
   5  -7   1       46.92       47.08      2.63 o
 -10  -6   1        0.34        0.46      0.65 o
  -9  -6   1       24.79       22.32      3.41 o
  -8  -6   1       76.11       71.74      2.44 o
  -7  -6   1      605.09      594.97      9.86 o
  -6  -6   1      485.04      498.07     10.80 o
  -5  -6   1        1.17        1.27      0.95 o
  -4  -6   1       21.66       23.39      0.99 o
  -3  -6   1      533.21      542.12      7.49 o
  -2  -6   1      712.51      738.28     12.68 o
  -1  -6   1       58.82       58.94      1.59 o
   0  -6   1       55.19       65.47      1.37 o
   1  -6   1      126.67      120.65      2.08 o
   2  -6   1      142.23      139.67      2.31 o
   3  -6   1       32.55       31.73      0.76 o
   4  -6   1       24.40       28.45      1.78 o
   5  -6   1      112.61      127.23      4.55 o
   6  -6   1       72.85       65.78      2.99 o
 -10  -5   1      151.74      155.84      4.20 o
  -9  -5   1      129.97      137.74      3.74 o
  -8  -5   1      127.01      136.31      5.05 o
  -7  -5   1      240.65      261.17      4.15 o
  -6  -5   1      115.88      110.54      2.45 o
  -5  -5   1       10.84       11.64      0.77 o
  -4  -5   1        4.84        3.41      0.49 o
  -3  -5   1      277.55      282.89      3.73 o
  -2  -5   1     1487.16     1540.25     16.47 o
  -1  -5   1       63.52       69.29      1.37 o
   0  -5   1      492.67      508.38      7.06 o
   1  -5   1      114.12      117.75      1.95 o
   2  -5   1      290.56      286.69      4.15 o
   3  -5   1      160.90      157.44      2.40 o
   4  -5   1       56.00       57.47      0.99 o
   5  -5   1        0.48        1.85      0.78 o
   6  -5   1       62.66       63.44      2.70 o
   7  -5   1        3.60        2.72      0.65 o
 -10  -4   1       12.45       12.90      1.18 o
  -9  -4   1       10.15        7.35      0.92 o
  -8  -4   1        6.63        9.22      0.96 o
  -7  -4   1      160.68      159.52      2.45 o
  -6  -4   1      151.38      148.51      2.28 o
  -5  -4   1       34.45       41.13      1.06 o
  -4  -4   1      165.96      182.58      2.32 o
  -3  -4   1      116.45      139.67      1.87 o
  -2  -4   1      272.52      336.57      3.57 o
  -1  -4   1     1646.13     1811.19     19.36 o
   0  -4   1      114.16      103.64      1.73 o
   1  -4   1      248.89      257.88      3.69 o
   2  -4   1      158.21      167.88      2.89 o
   3  -4   1       64.36       71.02      1.11 o
   4  -4   1      393.37      392.09      4.83 o
   5  -4   1      160.95      165.50      3.02 o
   6  -4   1      389.22      387.80     10.95 o
   7  -4   1      124.76      125.75      3.20 o
   8  -4   1       77.77       87.42      2.56 o
 -10  -3   1       30.16       30.98      2.03 o
  -9  -3   1      135.40      132.81      3.49 o
  -8  -3   1      126.89      130.42      2.73 o
  -7  -3   1       66.27       67.34      1.48 o
  -6  -3   1       17.88       17.15      0.63 o
  -5  -3   1        0.05       -0.06      0.27 o
  -4  -3   1      851.75      866.26      8.72 o
  -3  -3   1       51.41       43.24      0.68 o
  -2  -3   1       60.86       63.04      0.86 o
  -1  -3   1       85.68       84.60      1.16 o
   0  -3   1      698.91      639.51      7.65 o
   1  -3   1       19.99       23.70      0.56 o
   2  -3   1        8.05        6.78      0.34 o
   3  -3   1        7.12        9.58      0.62 o
   4  -3   1       37.84       32.85      1.03 o
   5  -3   1        0.96        1.49      0.24 o
   6  -3   1      142.17      140.50      2.15 o
   7  -3   1       58.70       54.86      1.72 o
   8  -3   1       16.30       17.15      1.35 o
 -10  -2   1       18.21       17.75      1.25 o
  -9  -2   1       40.82       37.11      1.55 o
  -8  -2   1       42.95       42.24      1.27 o
  -7  -2   1        0.27        0.68      0.24 o
  -6  -2   1       24.53       23.81      0.78 o
  -5  -2   1      149.91      145.70      1.76 o
  -4  -2   1      482.82      503.20      5.22 o
  -3  -2   1      606.55      631.72      8.68 o
  -2  -2   1      142.29      125.19      1.43 o
  -1  -2   1     1249.06     1212.43     15.19 o
   0  -2   1        0.07        0.21      0.17 o
   1  -2   1        0.58        1.12      0.26 o
   2  -2   1       15.34       14.39      0.45 o
   3  -2   1     1100.81     1120.65     17.05 o
   4  -2   1       29.32       30.38      0.86 o
   5  -2   1        3.32        3.53      0.37 o
   6  -2   1       22.79       23.77      0.58 o
   7  -2   1        0.31        0.13      0.24 o
   8  -2   1      166.47      176.01      3.98 o
   9  -2   1        1.22        1.54      1.32 o
 -10  -1   1        0.56        0.47      0.58 o
  -9  -1   1        0.01       -0.44      0.89 o
  -8  -1   1        0.05       -0.03      0.49 o
  -7  -1   1        0.02        0.21      0.30 o
  -6  -1   1      256.96      258.27      3.36 o
  -5  -1   1      328.41      339.26      3.91 o
  -4  -1   1        2.99        2.28      0.19 o
  -3  -1   1       16.51       14.50      0.50 o
  -2  -1   1     1048.74     1119.71     11.97 o
  -1  -1   1     4025.92     3642.11     37.58 o
   0  -1   1      668.88      600.11      7.94 o
   1  -1   1     4794.69     4211.40     67.99 o
   2  -1   1      443.58      392.94      5.21 o
   3  -1   1       52.50       59.81      1.85 o
   4  -1   1        8.20       13.77      0.53 o
   5  -1   1        3.18        4.58      0.49 o
   6  -1   1      695.32      693.09      9.31 o
   7  -1   1        0.05        0.17      0.32 o
   8  -1   1        6.07        5.70      0.48 o
   9  -1   1        9.57        9.32      1.28 o
 -10   0   1        0.18       -0.36      0.85 o
  -9   0   1       49.59       53.54      1.79 o
  -8   0   1        2.00        1.54      0.36 o
  -7   0   1      112.48      112.87      1.97 o
  -6   0   1        0.45        0.04      0.25 o
  -5   0   1      208.64      218.59      2.83 o
  -4   0   1        0.28        0.71      0.14 o
  -3   0   1       16.91       13.05      0.27 o
  -2   0   1      525.34      572.34      5.74 o
  -1   0   1     1539.89     1416.56     15.58 o
   0   0   1     2546.98     2269.66     65.16 o
   3   0   1      525.75      497.89     13.23 o
   4   0   1       57.84       65.40      1.02 o
   5   0   1       61.94       61.09      1.09 o
   6   0   1      429.73      468.71      6.40 o
   7   0   1       47.78       50.70      1.05 o
   8   0   1      315.49      309.29      5.17 o
   9   0   1        1.31        2.04      0.64 o
  10   0   1       59.39       65.07      2.99 o
 -10   1   1       26.28       29.94      2.28 o
  -9   1   1       84.38       88.40      3.91 o
  -8   1   1       31.46       30.66      1.22 o
  -7   1   1       97.33       92.26      1.68 o
  -6   1   1       16.84       18.65      0.62 o
  -5   1   1      129.80      127.33      2.11 o
  -4   1   1       72.50       72.78      1.80 o
  -3   1   1       59.13       66.60      0.91 o
  -2   1   1     1214.99     1200.60     14.08 o
  -1   1   1     1790.80     1592.35     19.02 o
   0   1   1     1713.30     1614.12     18.13 o
   1   1   1      123.09      142.26      1.61 o
   2   1   1     6397.70     6119.67    231.45 o
   3   1   1      849.29      899.65     13.57 o
   4   1   1      530.84      577.38      8.84 o
   5   1   1       82.49      105.39      1.63 o
   6   1   1      302.09      306.99      4.32 o
   7   1   1       13.14       11.79      0.66 o
   8   1   1       33.01       34.61      0.88 o
   9   1   1       66.36       63.71      3.66 o
  10   1   1       10.88        9.67      1.28 o
  -9   2   1        2.40        2.99      1.21 o
  -8   2   1        1.10        1.92      1.00 o
  -7   2   1       53.63       59.42      1.55 o
  -6   2   1        0.10        0.81      0.34 o
  -5   2   1        0.60        0.24      0.16 o
  -4   2   1       18.71       21.88      0.58 o
  -3   2   1      363.62      392.23      4.93 o
  -2   2   1       36.72       37.81      0.94 o
  -1   2   1     1319.90     1364.37     14.56 o
   0   2   1     2418.04     2125.46     23.41 o
   1   2   1      548.10      492.78      4.91 o
   2   2   1     6110.89     5725.33     74.37 o
   3   2   1       44.94       47.78      1.10 o
   4   2   1      621.03      605.21      8.08 o
   5   2   1       79.93       87.41      1.71 o
   6   2   1       20.63       18.23      0.85 o
   7   2   1      174.30      174.13      2.72 o
   8   2   1        2.40        3.00      0.46 o
   9   2   1       15.74       16.05      1.01 o
  10   2   1       10.44        9.50      1.17 o
  -9   3   1       10.95       13.25      1.71 o
  -8   3   1        2.31        1.76      0.65 o
  -7   3   1        6.47        6.03      0.75 o
  -6   3   1        1.43        1.75      0.36 o
  -5   3   1      111.62      115.60      1.73 o
  -4   3   1     1506.33     1543.19     18.30 o
  -3   3   1      191.62      206.15      3.00 o
  -2   3   1      590.83      613.86      8.27 o
  -1   3   1       86.18       95.87      1.20 o
   0   3   1     1255.92     1207.22     11.91 o
   1   3   1      835.92      864.85      8.59 o
   2   3   1      158.62      167.48      1.84 o
   3   3   1     2559.62     2489.43     26.52 o
   4   3   1        0.87        1.34      0.16 o
   5   3   1       79.14       80.97      1.08 o
   6   3   1       58.07       58.93      2.10 o
   7   3   1       22.99       19.26      0.90 o
   8   3   1       78.90       81.97      1.61 o
   9   3   1       43.41       41.74      1.64 o
  10   3   1       78.78       83.54      2.67 o
  -8   4   1       10.02        9.39      0.97 o
  -7   4   1       41.72       40.00      1.59 o
  -6   4   1       45.98       46.96      1.04 o
  -5   4   1        6.93        6.83      0.41 o
  -4   4   1        1.40        1.47      0.32 o
  -3   4   1       31.77       25.64      1.67 o
  -2   4   1      163.06      167.05      2.55 o
  -1   4   1      189.61      191.27      2.27 o
   0   4   1       10.56       12.87      0.51 o
   1   4   1      206.89      212.00      2.30 o
   2   4   1     1851.98     1776.53     16.30 o
   3   4   1     1805.59     1901.05     17.93 o
   4   4   1     1016.13      997.42     10.02 o
   5   4   1      500.25      505.98      6.98 o
   6   4   1      168.64      166.87      2.62 o
   7   4   1      288.94      297.49      5.12 o
   8   4   1      364.23      365.87      6.24 o
   9   4   1       17.33       18.23      1.13 o
  10   4   1       34.91       39.52      1.81 o
  -8   5   1       35.45       34.70      1.66 o
  -7   5   1      118.30      112.72      3.14 o
  -6   5   1       73.16       70.08      2.22 o
  -5   5   1       23.12       24.81      1.11 o
  -4   5   1       29.73       28.05      0.84 o
  -3   5   1       37.66       41.41      1.15 o
  -2   5   1      993.18     1016.25     13.64 o
  -1   5   1        9.06        8.59      0.63 o
   0   5   1     1006.54     1055.63     12.91 o
   1   5   1      629.01      731.41      7.43 o
   2   5   1      253.15      325.16      3.77 o
   3   5   1       77.81       68.47      1.78 o
   4   5   1       36.35       40.50      0.79 o
   5   5   1      253.12      247.45      3.24 o
   6   5   1        0.24       -0.06      0.30 o
   7   5   1       39.09       41.35      1.05 o
   8   5   1       33.19       30.91      1.41 o
   9   5   1        1.93        2.45      0.65 o
  10   5   1        0.27       -0.65      0.78 o
  -7   6   1       25.40       22.54      1.38 o
  -6   6   1        9.90        8.50      1.32 o
  -5   6   1        7.79        6.04      1.07 o
  -4   6   1        0.15        0.96      0.33 o
  -3   6   1      102.56      104.38      1.91 o
  -2   6   1       29.19       30.93      1.01 o
  -1   6   1       48.98       47.91      1.30 o
   0   6   1      227.37      238.30      3.15 o
   1   6   1     1399.03     1385.35     16.42 o
   2   6   1        5.59        3.66      0.32 o
   3   6   1      166.41      157.52      2.46 o
   4   6   1        8.87        5.61      0.54 o
   5   6   1      124.61      124.87      2.21 o
   6   6   1      253.77      259.05      3.47 o
   7   6   1       95.63       88.05      1.77 o
   8   6   1      431.52      431.20      9.05 o
   9   6   1      231.15      227.12      6.26 o
  10   6   1       51.63       55.94      2.14 o
  -6   7   1       44.34       46.28      3.80 o
  -5   7   1       14.98       21.12      1.71 o
  -4   7   1       74.21       79.01      3.27 o
  -3   7   1      128.95      141.77      3.68 o
  -2   7   1       50.06       52.65      1.49 o
  -1   7   1       53.68       47.03      1.69 o
   0   7   1      120.38      116.05      2.34 o
   1   7   1      632.03      664.81     10.62 o
   2   7   1       43.60       49.32      1.42 o
   3   7   1       66.30       61.46      1.26 o
   4   7   1      101.20       97.26      2.20 o
   5   7   1       14.02       13.52      0.86 o
   6   7   1      231.37      214.46      4.08 o
   7   7   1       24.75       25.52      1.09 o
   8   7   1       71.16       66.62      2.29 o
   9   7   1        0.23        0.14      0.92 o
  10   7   1       16.17       18.74      1.41 o
  -5   8   1       21.35       18.49      1.85 o
  -4   8   1       92.60       86.55      3.70 o
  -3   8   1      205.85      199.77      6.69 o
  -2   8   1      182.90      178.38      4.30 o
  -1   8   1       39.89       40.30      1.34 o
   0   8   1       23.78       25.04      2.28 o
   1   8   1      156.44      149.74      2.97 o
   2   8   1       95.28       87.53      2.39 o
   3   8   1        4.38        4.73      0.43 o
   4   8   1       10.47        6.68      0.48 o
   5   8   1       50.95       45.34      1.45 o
   6   8   1        6.26        7.58      0.90 o
   7   8   1        0.01        0.09      0.44 o
   8   8   1       69.44       63.94      2.34 o
   9   8   1       41.20       38.68      3.31 o
  10   8   1       32.81       38.26      1.88 o
  -4   9   1        0.64        1.21      0.92 o
  -3   9   1       11.91        8.46      1.42 o
  -2   9   1       40.23       38.05      2.42 o
  -1   9   1       10.78       12.85      1.10 o
   0   9   1        9.76        9.66      1.00 o
   1   9   1       41.02       38.08      1.29 o
   2   9   1      381.24      357.42      7.24 o
   3   9   1        3.34        4.03      0.46 o
   4   9   1       12.75       11.70      0.66 o
   5   9   1       74.56       69.77      1.95 o
   6   9   1      360.13      359.90      7.75 o
   7   9   1       23.64       27.08      1.27 o
   8   9   1       14.09       15.51      1.28 o
   9   9   1        0.58        0.71      0.70 o
  -3  10   1        5.41        5.12      1.28 o
  -2  10   1       83.39       88.83      4.12 o
  -1  10   1       67.01       67.92      3.56 o
   0  10   1       20.93       22.32      1.99 o
   1  10   1       16.89       12.66      1.23 o
   2  10   1        1.88        1.73      0.53 o
   3  10   1       85.83       81.08      2.19 o
   4  10   1       86.38       86.33      1.81 o
   5  10   1      114.42      109.34      2.69 o
   6  10   1       28.12       27.42      1.29 o
   7  10   1       39.13       37.88      1.83 o
   8  10   1        0.53        1.10      0.92 o
  -1  11   1        5.45        4.84      1.49 o
   0  11   1       20.20       26.03      2.63 o
   1  11   1        2.46        2.28      0.78 o
   2  11   1       14.97       11.66      1.28 o
   3  11   1       18.97       15.63      0.82 o
   4  11   1        6.27        8.03      0.85 o
   5  11   1       26.25       35.87      1.52 o
   6  11   1        9.24       13.63      1.78 o
   7  11   1        1.31        1.75      0.96 o
   2  12   1        1.69        1.07      0.78 o
   3  12   1       31.05       28.91      1.86 o
   4  12   1        0.98        3.05      0.70 o
   5  12   1       11.58       16.16      1.22 o
  -7 -10   2       71.08       97.87      3.49 o
  -6 -10   2        0.94        1.62      0.83 o
  -5 -10   2        4.99        3.53      0.93 o
  -4 -10   2      137.72      141.96      3.23 o
  -3 -10   2       14.57       15.98      1.09 o
  -2 -10   2        4.54        7.20      1.00 o
  -1 -10   2        2.41        4.15      0.83 o
   0 -10   2        0.16        0.07      1.14 o
  -8  -9   2        1.47        0.09      0.70 o
  -7  -9   2        2.63        1.79      0.64 o
  -6  -9   2       63.04       60.93      2.53 o
  -5  -9   2       27.65       30.79      2.10 o
  -4  -9   2        4.88        7.10      0.77 o
  -3  -9   2       78.35       79.72      2.12 o
  -2  -9   2       92.25       85.75      2.20 o
  -1  -9   2       88.36       90.20      2.96 o
   0  -9   2        1.87        2.63      1.21 o
   1  -9   2        3.49        3.27      1.35 o
   2  -9   2       10.54        8.89      1.64 o
  -9  -8   2        2.23        2.35      1.07 o
  -8  -8   2        6.70        8.30      1.07 o
  -7  -8   2       22.07       21.93      1.29 o
  -6  -8   2       39.47       40.86      1.56 o
  -5  -8   2        4.44        2.45      0.57 o
  -4  -8   2        5.47        3.99      0.58 o
  -3  -8   2       26.67       19.88      1.06 o
  -2  -8   2       17.97       21.99      1.34 o
  -1  -8   2        3.22        5.06      0.84 o
   0  -8   2      247.48      237.09      5.63 o
   1  -8   2      195.12      191.38      6.90 o
   2  -8   2        2.21        3.56      1.21 o
   3  -8   2        0.00       -0.85      0.85 o
   4  -8   2       10.25       11.88      1.71 o
  -9  -7   2        0.83        1.70      1.17 o
  -8  -7   2       19.55       24.36      1.53 o
  -7  -7   2       38.52       36.42      1.47 o
  -6  -7   2       33.30       32.53      1.34 o
  -5  -7   2      335.18      330.21      8.10 o
  -4  -7   2      154.88      142.89      2.55 o
  -3  -7   2      438.95      408.42      6.88 o
  -2  -7   2       38.43       39.49      1.27 o
  -1  -7   2        0.41        1.25      0.62 o
   0  -7   2        0.12        0.45      0.42 o
   1  -7   2       17.01       16.88      0.97 o
   2  -7   2       45.80       38.76      2.42 o
   3  -7   2      118.42      108.10      4.34 o
   4  -7   2       81.45       90.96      3.91 o
   5  -7   2        6.49       12.45      1.56 o
 -10  -6   2        5.90        4.99      0.96 o
  -9  -6   2      143.15      141.64      3.99 o
  -8  -6   2        1.98        1.73      0.72 o
  -7  -6   2        6.84        7.77      0.88 o
  -6  -6   2        1.32        1.72      0.53 o
  -5  -6   2       34.17       34.01      1.37 o
  -4  -6   2        0.01        0.13      0.35 o
  -3  -6   2      479.47      461.96     12.93 o
  -2  -6   2       83.90       75.25      1.91 o
  -1  -6   2       35.15       36.44      1.26 o
   0  -6   2       42.89       42.61      1.36 o
   1  -6   2      206.71      203.55      3.24 o
   2  -6   2       83.56       71.63      1.46 o
   3  -6   2       66.54       63.01      2.92 o
   4  -6   2      207.72      201.47      6.61 o
   5  -6   2       32.28       24.32      1.85 o
   6  -6   2       20.31       21.12      1.71 o
 -10  -5   2       28.57       29.84      2.13 o
  -9  -5   2        0.02        0.36      0.89 o
  -8  -5   2        6.82        5.10      0.87 o
  -7  -5   2       22.29       23.92      0.98 o
  -6  -5   2        3.86        3.43      0.49 o
  -5  -5   2       80.79       76.01      1.92 o
  -4  -5   2      385.45      377.47      6.45 o
  -3  -5   2      315.70      321.42      4.68 o
  -2  -5   2      299.34      290.74      4.33 o
  -1  -5   2      132.31      110.31      2.38 o
   0  -5   2       39.74       44.39      1.05 o
   1  -5   2       78.71       82.75      1.55 o
   2  -5   2       79.37       80.94      1.75 o
   3  -5   2      140.02      140.35      2.26 o
   4  -5   2       21.17       23.88      1.13 o
   5  -5   2        5.51        5.05      0.92 o
   6  -5   2       55.26       53.20      2.49 o
   7  -5   2       10.23       11.88      1.35 o
 -10  -4   2       23.60       22.78      1.49 o
  -9  -4   2        1.43        0.96      0.67 o
  -8  -4   2        8.51        5.89      1.24 o
  -7  -4   2      131.96      137.32      2.51 o
  -6  -4   2        2.57        3.02      0.45 o
  -5  -4   2       11.34       11.98      0.67 o
  -4  -4   2      161.86      169.40      3.60 o
  -3  -4   2       45.41       35.93      0.83 o
  -2  -4   2       19.91       35.18      0.96 o
  -1  -4   2      182.29      160.04      2.57 o
   0  -4   2        3.96        2.54      0.28 o
   1  -4   2       38.98       40.30      1.01 o
   2  -4   2        0.03        0.54      0.23 o
   3  -4   2       14.32       15.62      0.54 o
   4  -4   2       64.16       62.22      1.20 o
   5  -4   2      151.33      148.18      3.42 o
   6  -4   2        0.71       -0.14      0.64 o
   7  -4   2        4.86        5.76      0.92 o
   8  -4   2        2.27        2.27      0.62 o
 -10  -3   2       36.08       37.53      1.73 o
  -9  -3   2       26.57       26.22      1.42 o
  -8  -3   2      127.52      127.03      3.39 o
  -7  -3   2       21.59       18.29      0.72 o
  -6  -3   2        5.99        4.35      0.43 o
  -5  -3   2      496.55      518.20      6.54 o
  -4  -3   2       44.96       49.44      0.94 o
  -3  -3   2       94.02      111.50      1.41 o
  -2  -3   2       22.74       19.30      0.75 o
  -1  -3   2        0.73        5.60      0.51 o
   0  -3   2     2114.45     2160.63     25.26 o
   1  -3   2      803.61      804.32     10.78 o
   2  -3   2        1.74        0.71      0.23 o
   3  -3   2       19.91       24.56      0.72 o
   4  -3   2      101.62      104.52      2.44 o
   5  -3   2        3.04        4.63      0.41 o
   6  -3   2        8.59       11.46      0.52 o
   7  -3   2       24.51       25.18      1.49 o
   8  -3   2       14.41       14.56      1.00 o
 -10  -2   2        4.82        4.89      0.82 o
  -9  -2   2       32.83       32.48      1.49 o
  -8  -2   2       61.08       61.70      2.21 o
  -7  -2   2        0.01       -0.03      0.26 o
  -6  -2   2        5.64        6.14      0.42 o
  -5  -2   2      181.08      163.96      2.38 o
  -4  -2   2       29.23       30.76      0.62 o
  -3  -2   2      200.53      208.10      2.18 o
  -2  -2   2       12.46       12.82      0.36 o
  -1  -2   2       36.93       39.78      0.75 o
   0  -2   2      461.66      451.92      6.17 o
   1  -2   2      875.65      878.09     11.66 o
   2  -2   2      416.27      409.25      5.00 o
   3  -2   2      101.32      102.70      1.53 o
   4  -2   2       15.01       15.83      0.85 o
   5  -2   2       34.34       32.03      0.82 o
   6  -2   2        0.05        0.68      0.25 o
   7  -2   2       87.59       86.96      1.49 o
   8  -2   2        6.82        6.71      0.85 o
   9  -2   2       21.52       26.48      1.18 o
 -10  -1   2        3.96        6.54      1.42 o
  -9  -1   2        1.56        1.44      0.59 o
  -8  -1   2        0.04        0.28      0.38 o
  -7  -1   2       35.25       42.18      0.93 o
  -6  -1   2      981.09     1033.74     12.43 o
  -5  -1   2      328.59      321.67      3.77 o
  -4  -1   2     1611.92     1753.47     17.45 o
  -3  -1   2       67.21       72.57      0.98 o
  -2  -1   2     1222.19     1263.19     12.49 o
  -1  -1   2      751.46      755.16      8.06 o
   0  -1   2     1998.98     1920.24     24.19 o
   1  -1   2      363.19      369.67      4.46 o
   2  -1   2      696.38      685.75      9.07 o
   3  -1   2      437.64      411.90      7.74 o
   4  -1   2      266.76      252.76      4.85 o
   5  -1   2      139.18      137.77      2.29 o
   6  -1   2       36.38       29.07      0.67 o
   7  -1   2       36.27       37.68      0.75 o
   8  -1   2       39.54       40.08      0.89 o
   9  -1   2        6.46        7.02      0.67 o
 -10   0   2        7.19        6.47      1.42 o
  -9   0   2       19.55       18.70      1.99 o
  -8   0   2        0.05       -0.35      0.41 o
  -7   0   2       11.16       11.46      0.46 o
  -6   0   2       24.93       28.84      0.84 o
  -5   0   2        5.95       11.20      0.37 o
  -4   0   2      360.95      388.42      4.08 o
  -3   0   2       57.44       55.72      0.78 o
  -2   0   2        9.77        8.30      0.46 o
  -1   0   2      413.99      422.39      4.30 o
   0   0   2       80.89       95.22      1.07 o
   1   0   2     2641.54     2397.94     25.87 o
   2   0   2     1767.57     1706.57     25.89 o
   4   0   2     1138.84     1189.36     31.36 o
   5   0   2       44.17       45.82      1.74 o
   6   0   2       82.53       86.48      2.16 o
   7   0   2      556.50      556.48      7.55 o
   8   0   2       11.47       13.82      1.27 o
   9   0   2       27.14       27.58      1.16 o
  10   0   2        6.12        8.75      1.14 o
 -10   1   2        0.54        0.21      1.00 o
  -9   1   2       29.16       26.95      2.20 o
  -8   1   2        0.67        0.78      0.85 o
  -7   1   2        4.67        6.11      0.59 o
  -6   1   2       88.73       90.49      1.62 o
  -5   1   2        0.45        0.50      0.17 o
  -4   1   2      228.27      241.28      2.63 o
  -3   1   2     1474.05     1391.43     14.97 o
  -2   1   2     1064.22     1068.72     11.34 o
   0   1   2      286.11      255.66      2.65 o
   1   1   2     1253.40     1216.56     12.16 o
   2   1   2     1716.91     1799.55     47.58 o
   5   1   2       68.41       66.29      1.39 o
   6   1   2      557.34      567.67      7.61 o
   7   1   2       37.61       31.79      1.20 o
   8   1   2       47.66       45.72      0.97 o
   9   1   2        1.40        1.39      0.50 o
  10   1   2        2.45        2.49      0.78 o
  -9   2   2      129.58      124.67      5.26 o
  -8   2   2       77.38       84.20      3.91 o
  -7   2   2        9.74       11.46      0.76 o
  -6   2   2       61.34       59.63      1.25 o
  -5   2   2       18.63       22.86      0.71 o
  -4   2   2       15.69       15.00      0.39 o
  -3   2   2      339.49      349.49      4.32 o
  -2   2   2       61.11       65.44      1.04 o
  -1   2   2      843.94      821.84     10.58 o
   0   2   2      811.79      835.38      8.85 o
   1   2   2        9.07        7.51      0.26 o
   2   2   2     2750.01     2713.61     35.49 o
   3   2   2      103.32       97.23      1.61 o
   4   2   2       50.96       32.14      0.83 o
   5   2   2       52.13       50.74      1.07 o
   6   2   2      160.97      160.65      2.81 o
   7   2   2      128.86      125.04      2.01 o
   8   2   2       23.91       24.10      1.12 o
   9   2   2        0.42        0.71      0.33 o
  10   2   2       18.56       19.52      1.05 o
  -9   3   2       24.33       27.31      2.35 o
  -8   3   2        9.99        9.89      1.64 o
  -7   3   2       32.87       31.43      2.20 o
  -6   3   2       66.40       64.38      1.36 o
  -5   3   2        0.81        1.36      0.31 o
  -4   3   2       52.34       58.47      1.05 o
  -3   3   2      110.97      120.50      1.96 o
  -2   3   2      137.77      141.31      1.93 o
  -1   3   2      612.65      592.62      7.50 o
   0   3   2     1510.85     1503.28     16.05 o
   1   3   2     1111.38     1021.60     15.52 o
   2   3   2      144.68      139.64      1.65 o
   3   3   2     1876.20     1900.54     20.23 o
   4   3   2      678.19      704.32      7.03 o
   5   3   2      136.51      133.54      2.39 o
   6   3   2        0.63        0.83      0.31 o
   7   3   2      213.17      200.76      3.54 o
   8   3   2      316.85      313.14      4.56 o
   9   3   2        7.96        9.97      2.45 o
  10   3   2        3.06        2.98      0.82 o
  -9   4   2        1.68        2.82      0.77 o
  -8   4   2        0.76        0.17      0.60 o
  -7   4   2        5.68        5.03      0.77 o
  -6   4   2        0.30       -0.03      0.29 o
  -5   4   2       55.91       62.69      1.20 o
  -4   4   2      104.05      101.11      1.62 o
  -3   4   2      509.99      520.04      8.17 o
  -2   4   2      133.09      122.26      1.77 o
  -1   4   2        1.36        0.38      0.15 o
   0   4   2       86.95       95.71      1.30 o
   1   4   2      258.58      264.71      2.83 o
   2   4   2       76.86       77.60      0.99 o
   3   4   2        0.20        0.27      0.10 o
   4   4   2      911.36      895.05      9.71 o
   5   4   2       36.97       43.30      0.71 o
   6   4   2      102.55      103.16      2.08 o
   7   4   2       29.22       27.84      1.27 o
   8   4   2        2.88        3.20      1.21 o
   9   4   2      158.17      163.35      3.94 o
  10   4   2       14.47       14.54      1.07 o
  -8   5   2        1.60        2.02      1.14 o
  -7   5   2       31.24       34.15      1.88 o
  -6   5   2       78.31       73.91      2.32 o
  -5   5   2        9.81       10.15      0.58 o
  -4   5   2       15.69       19.02      0.84 o
  -3   5   2      303.14      322.85      4.70 o
  -2   5   2      560.78      579.42      8.00 o
  -1   5   2       66.21       76.23      1.20 o
   0   5   2      448.65      445.60      5.50 o
   1   5   2     1361.95     1398.58     16.63 o
   2   5   2      208.31      201.64      2.69 o
   3   5   2      765.72      772.85     12.85 o
   4   5   2      221.18      237.29      3.03 o
   5   5   2        3.67        2.92      0.34 o
   6   5   2       35.46       32.87      0.88 o
   7   5   2       38.27       38.12      0.91 o
   8   5   2      246.52      244.45      6.76 o
   9   5   2        3.25        5.34      0.82 o
  10   5   2       25.21       30.47      1.49 o
  -7   6   2       87.08       97.22      2.99 o
  -6   6   2       21.33       22.46      1.35 o
  -5   6   2       22.97       23.61      2.88 o
  -4   6   2       13.72       13.06      0.96 o
  -3   6   2        0.02       -0.35      0.35 o
  -2   6   2      256.68      272.91      4.75 o
  -1   6   2      121.94      112.37      1.87 o
   0   6   2       41.93       55.47      1.16 o
   1   6   2      221.79      255.11      3.77 o
   2   6   2      152.90      157.39      2.52 o
   3   6   2      249.19      259.20      3.84 o
   4   6   2      688.59      657.75      9.01 o
   5   6   2      509.22      503.13      7.06 o
   6   6   2      424.08      434.98      5.42 o
   7   6   2       12.36       16.49      0.70 o
   8   6   2        1.40        1.75      1.07 o
   9   6   2      131.73      119.09      3.29 o
  10   6   2        4.82        5.34      1.21 o
  -6   7   2       17.13       17.89      1.37 o
  -5   7   2        0.28        0.70      0.96 o
  -4   7   2      159.06      156.24      5.40 o
  -3   7   2        4.67        4.55      0.55 o
  -2   7   2       79.35       81.84      1.93 o
  -1   7   2      252.73      249.82      3.75 o
   0   7   2      519.19      515.65      7.22 o
   1   7   2      192.30      197.18      3.12 o
   2   7   2      510.47      491.19      7.99 o
   3   7   2       77.51       92.55      1.62 o
   4   7   2       90.71       97.08      2.15 o
   5   7   2       22.99       23.41      0.98 o
   6   7   2       28.24       22.78      1.01 o
   7   7   2      206.20      203.00      3.32 o
   8   7   2       14.06       14.41      1.92 o
   9   7   2       75.03       73.31      2.46 o
  10   7   2       13.48       16.82      1.60 o
  -6   8   2       32.17       32.46      1.74 o
  -5   8   2        0.00        0.82      0.63 o
  -4   8   2      145.37      141.67      5.19 o
  -3   8   2      226.67      229.78      7.40 o
  -2   8   2      238.12      216.15      4.09 o
  -1   8   2      128.32      127.16      2.72 o
   0   8   2       67.00       74.01      2.82 o
   1   8   2      593.39      585.01      9.67 o
   2   8   2       39.48       38.50      1.22 o
   3   8   2        0.50        1.41      0.67 o
   4   8   2       24.98       24.74      1.23 o
   5   8   2       22.27       23.79      1.43 o
   6   8   2       76.19       64.10      1.79 o
   7   8   2        0.47        0.29      0.44 o
   8   8   2      156.33      139.34      3.77 o
   9   8   2        0.02       -0.55      0.55 o
  10   8   2       50.74       60.50      2.33 o
  -5   9   2       56.25       58.88      2.41 o
  -4   9   2        0.15        0.28      0.85 o
  -3   9   2        8.59        8.68      1.35 o
  -2   9   2      188.94      193.65      6.69 o
  -1   9   2        0.03        0.81      0.58 o
   0   9   2        1.20        0.41      0.41 o
   1   9   2      932.91      894.24     14.15 o
   2   9   2        2.26        1.87      0.49 o
   3   9   2      110.22      107.72      1.96 o
   4   9   2      189.56      169.60      4.21 o
   5   9   2      469.50      438.19      7.55 o
   6   9   2      248.09      261.93      4.94 o
   7   9   2       16.65       18.32      1.06 o
   8   9   2       62.44       63.02      2.31 o
   9   9   2        0.13       -0.04      0.60 o
  -3  10   2       77.77       74.46      3.70 o
  -2  10   2       36.79       39.97      2.63 o
  -1  10   2       22.88       18.49      1.99 o
   0  10   2        7.76        6.85      0.93 o
   1  10   2       46.52       49.58      1.65 o
   2  10   2       25.49       22.39      1.82 o
   3  10   2        0.22        0.15      0.32 o
   4  10   2        1.98        2.25      0.38 o
   5  10   2       16.58       17.51      1.11 o
   6  10   2        9.51       10.62      0.90 o
   7  10   2        0.13       -0.49      1.00 o
   8  10   2       27.52       29.04      2.20 o
   9  10   2       30.79       29.14      1.68 o
  -2  11   2        1.54        1.28      1.14 o
  -1  11   2        7.73       10.24      1.78 o
   0  11   2       85.86       91.31      4.34 o
   1  11   2       21.33       17.53      1.46 o
   2  11   2        0.48        0.20      0.47 o
   3  11   2       34.40       36.17      1.09 o
   4  11   2       63.91       58.00      1.87 o
   5  11   2        7.11        8.35      0.87 o
   6  11   2        7.98        7.08      0.83 o
   7  11   2        2.61        2.62      0.73 o
   8  11   2        2.93        2.51      0.78 o
   1  12   2       12.20       14.44      2.06 o
   2  12   2       94.33       85.60      3.56 o
   3  12   2        4.09        3.83      0.71 o
   4  12   2        4.80        5.99      0.81 o
   5  12   2       24.40       31.19      1.45 o
   6  12   2       35.75       27.95      1.45 o
  -5 -10   3       11.88       10.54      1.35 o
  -4 -10   3       52.60       50.60      1.79 o
  -3 -10   3        0.06       -0.63      0.63 o
  -2 -10   3      112.15      127.24      3.71 o
  -1 -10   3       22.40       19.45      1.55 o
  -7  -9   3        0.34        0.04      0.76 o
  -6  -9   3        7.52        9.71      1.30 o
  -5  -9   3        1.14       -0.17      1.10 o
  -4  -9   3        2.69        3.31      0.67 o
  -3  -9   3       42.32       39.03      1.51 o
  -2  -9   3       13.11       14.24      1.03 o
  -1  -9   3        0.69        1.35      0.68 o
   0  -9   3       15.03        9.25      1.78 o
   1  -9   3        2.24        1.42      1.07 o
  -8  -8   3        0.41        1.99      1.14 o
  -7  -8   3       31.96       39.07      2.05 o
  -6  -8   3       11.73       15.65      2.28 o
  -5  -8   3        6.48        5.66      1.00 o
  -4  -8   3       68.01       65.56      1.88 o
  -3  -8   3        0.80        0.22      0.49 o
  -2  -8   3       91.02       92.85      2.31 o
  -1  -8   3       12.79       13.19      0.94 o
   0  -8   3       54.32       56.18      3.34 o
   1  -8   3       28.10       32.00      2.56 o
   2  -8   3        0.08        0.14      1.00 o
   3  -8   3        0.84        1.49      1.14 o
  -9  -7   3        3.91        3.41      1.28 o
  -8  -7   3      212.36      224.94      8.32 o
  -7  -7   3       34.46       39.31      2.52 o
  -6  -7   3        2.15        1.75      0.78 o
  -5  -7   3       39.02       36.01      1.86 o
  -4  -7   3       13.55       12.69      0.90 o
  -3  -7   3        7.41        7.95      0.79 o
  -2  -7   3       60.89       60.21      1.68 o
  -1  -7   3      518.26      503.98     10.56 o
   0  -7   3      189.70      186.61      4.62 o
   1  -7   3       27.63       40.39      2.56 o
   2  -7   3       50.39       44.87      2.77 o
   3  -7   3       25.66       20.91      2.06 o
   4  -7   3       25.21       28.38      2.20 o
 -10  -6   3        0.06       -0.43      1.07 o
  -9  -6   3        0.40        1.21      1.21 o
  -8  -6   3       84.26       91.09      2.44 o
  -7  -6   3      299.97      302.93      5.70 o
  -6  -6   3       81.33       85.22      4.37 o
  -5  -6   3       61.99       57.14      2.23 o
  -4  -6   3      523.49      463.07      8.24 o
  -3  -6   3      359.37      330.93      5.75 o
  -2  -6   3       20.82       19.10      0.92 o
  -1  -6   3       14.17       15.23      0.94 o
   0  -6   3        1.26        0.22      0.41 o
   1  -6   3      340.86      320.58      5.69 o
   3  -6   3       77.04       71.47      3.27 o
   4  -6   3       13.84       12.30      1.56 o
   5  -6   3       21.10       27.45      1.99 o
 -10  -5   3       17.79       20.13      2.35 o
  -9  -5   3       70.66       61.56      2.40 o
  -8  -5   3      323.86      309.66      7.34 o
  -7  -5   3      274.70      279.49      6.13 o
  -6  -5   3       42.17       37.78      1.21 o
  -5  -5   3      242.87      246.90      9.28 o
  -4  -5   3      229.21      244.65      4.64 o
  -3  -5   3      149.08      169.82      3.62 o
  -2  -5   3      137.62      126.72      2.27 o
  -1  -5   3        8.77        4.65      0.57 o
   0  -5   3      153.53      160.20      3.19 o
   1  -5   3       48.68       47.66      1.39 o
   2  -5   3      290.54      276.63      4.80 o
   3  -5   3       26.71       27.32      1.07 o
   4  -5   3       84.27       72.82      3.13 o
   5  -5   3       81.79       72.68      3.06 o
   6  -5   3        1.85        2.92      0.92 o
 -10  -4   3        8.10        7.40      1.56 o
  -9  -4   3       30.27       30.34      1.64 o
  -8  -4   3        0.06       -0.16      0.80 o
  -7  -4   3      189.67      191.91      3.33 o
  -6  -4   3       10.64       12.42      0.75 o
  -5  -4   3        1.31        2.18      0.43 o
  -4  -4   3       24.58       27.20      1.30 o
  -3  -4   3       13.83       17.62      0.68 o
  -2  -4   3       59.52       57.61      1.39 o
  -1  -4   3      146.86      155.14      2.55 o
   0  -4   3      292.56      285.18      5.39 o
   1  -4   3      752.34      750.89     10.23 o
   2  -4   3      201.53      204.66      3.65 o
   3  -4   3       27.22       34.37      1.01 o
   4  -4   3        8.43        9.14      0.73 o
   5  -4   3       36.90       31.29      1.78 o
   6  -4   3        2.28        3.84      0.85 o
   7  -4   3        7.53        8.61      1.14 o
 -10  -3   3        0.07        2.28      1.21 o
  -9  -3   3        6.20        5.62      1.35 o
  -8  -3   3       13.41       15.93      0.93 o
  -7  -3   3        3.90        5.56      0.54 o
  -6  -3   3      104.37      112.17      2.15 o
  -5  -3   3      192.69      190.18      3.14 o
  -4  -3   3        7.81        3.30      0.49 o
  -3  -3   3      596.31      653.93      9.20 o
  -2  -3   3       12.17       18.51      0.61 o
  -1  -3   3       13.15       15.22      0.47 o
   0  -3   3      788.52      825.19     11.25 o
   1  -3   3        7.57       11.05      0.65 o
   2  -3   3      127.42      124.15      2.31 o
   3  -3   3      833.10      795.09     12.38 o
   4  -3   3        3.96        3.20      0.50 o
   5  -3   3       99.15       89.88      2.24 o
   6  -3   3      187.29      192.51      5.76 o
   7  -3   3      118.95      115.42      3.84 o
   8  -3   3        0.35        0.89      0.50 o
 -10  -2   3       19.02       21.55      2.28 o
  -9  -2   3       29.50       27.10      2.28 o
  -8  -2   3        5.92        5.40      1.28 o
  -7  -2   3       33.66       33.56      0.92 o
  -6  -2   3        4.07        4.58      0.44 o
  -5  -2   3     1508.45     1540.73     20.66 o
  -4  -2   3        5.86        4.83      0.40 o
  -3  -2   3       15.72       13.52      0.48 o
  -2  -2   3       50.29       49.30      0.81 o
  -1  -2   3       28.99       29.25      0.62 o
   0  -2   3      533.08      547.60      6.72 o
   1  -2   3      109.14      105.97      1.70 o
   2  -2   3       37.70       36.40      0.65 o
   3  -2   3       15.68       13.04      0.40 o
   4  -2   3        0.40        1.00      0.53 o
   5  -2   3      152.56      152.52      3.24 o
   6  -2   3      342.11      339.01      5.46 o
   7  -2   3       31.76       28.36      0.82 o
   8  -2   3        6.30        6.90      0.63 o
 -10  -1   3       35.27       38.19      2.77 o
  -9  -1   3       12.10       14.65      1.85 o
  -8  -1   3        1.64        0.57      0.85 o
  -7  -1   3       13.50       13.16      0.84 o
  -6  -1   3       39.21       38.24      1.07 o
  -5  -1   3      123.54      121.98      1.94 o
  -4  -1   3       73.99       76.50      1.22 o
  -3  -1   3      390.85      411.99      4.41 o
  -2  -1   3        2.44        2.27      0.24 o
  -1  -1   3       18.81       14.84      0.46 o
   0  -1   3      450.21      437.29      4.92 o
   1  -1   3       88.71       91.72      1.83 o
   2  -1   3     1925.85     1966.53     23.06 o
   3  -1   3       50.00       46.46      1.16 o
   4  -1   3       12.22       13.84      0.55 o
   5  -1   3        1.02       -0.11      0.25 o
   6  -1   3       11.39       10.14      0.45 o
   7  -1   3       34.50       30.09      0.72 o
   8  -1   3       19.70       22.99      0.75 o
   9  -1   3        4.08        6.44      0.85 o
 -10   0   3        5.04        4.34      1.28 o
  -9   0   3       47.40       45.87      2.92 o
  -8   0   3       39.80       36.98      2.49 o
  -7   0   3        4.88        6.63      0.67 o
  -6   0   3       41.83       40.97      0.93 o
  -5   0   3       12.00       12.30      0.58 o
  -4   0   3       61.82       63.20      0.96 o
  -3   0   3        7.65        6.52      0.30 o
  -2   0   3     3683.82     3370.12     47.06 o
  -1   0   3      570.17      603.78      6.33 o
   0   0   3      133.54      118.32      1.36 o
   1   0   3      899.02      885.99      9.58 o
   2   0   3      211.49      184.32      2.97 o
   3   0   3      293.45      351.98      6.50 o
   4   0   3        3.60        4.20      0.25 o
   5   0   3       10.08        9.46      0.46 o
   6   0   3       71.39       73.16      1.57 o
   7   0   3        2.82        4.04      0.27 o
   8   0   3        7.26        7.77      0.37 o
   9   0   3        3.19        3.12      0.46 o
 -10   1   3       45.83       56.89      3.41 o
  -9   1   3       24.26       29.44      2.42 o
  -8   1   3        0.21       -0.14      0.85 o
  -7   1   3       15.99       15.93      0.58 o
  -6   1   3       16.64       14.09      0.49 o
  -5   1   3        2.74        3.19      0.31 o
  -4   1   3      290.79      311.20      3.40 o
  -3   1   3       45.97       42.99      0.69 o
  -2   1   3     3972.10     4039.43     46.57 o
  -1   1   3     1723.63     1733.76     18.70 o
   0   1   3     1488.34     1515.60     13.94 o
   1   1   3      286.05      280.95      3.16 o
   2   1   3     2044.93     2070.87     31.57 o
   7   1   3      840.30      842.08     15.02 o
   8   1   3       11.80       13.21      0.59 o
   9   1   3        7.58        6.81      0.45 o
  10   1   3        0.80        0.50      0.50 o
  -9   2   3      142.98      141.67      5.83 o
  -8   2   3      235.24      242.22      8.39 o
  -7   2   3       20.18       17.93      0.69 o
  -6   2   3        4.82        5.98      0.44 o
  -5   2   3        5.68        6.47      0.34 o
  -4   2   3       21.25       24.30      0.55 o
  -3   2   3      267.34      269.31      2.94 o
  -2   2   3     3799.90     3889.07     47.14 o
  -1   2   3     7269.88     7013.74     76.08 o
   0   2   3      389.96      405.58      5.85 o
   1   2   3     1913.27     1975.94     19.56 o
   2   2   3      208.47      208.00      2.01 o
   3   2   3      121.83      120.13      1.69 o
   4   2   3      366.40      434.35      6.58 o
   5   2   3       51.42       52.77      1.64 o
   6   2   3       18.58       16.91      0.83 o
   7   2   3       59.39       56.54      1.02 o
   8   2   3      124.00      114.79      1.84 o
   9   2   3        3.48        6.40      0.45 o
  10   2   3        4.07        5.69      1.24 o
  -9   3   3        0.03        1.14      1.14 o
  -8   3   3        0.16       -0.07      0.92 o
  -7   3   3       21.10       19.98      2.06 o
  -6   3   3      189.35      192.34      4.67 o
  -5   3   3       16.00       15.90      0.59 o
  -4   3   3        2.29        3.00      0.24 o
  -3   3   3      232.77      246.55      2.93 o
  -2   3   3        2.90        2.31      0.25 o
  -1   3   3     1360.25     1293.63     13.99 o
   0   3   3      278.62      293.42      3.37 o
   1   3   3        0.21        1.04      0.14 o
   2   3   3       99.07      103.83      1.15 o
   3   3   3     2482.65     2535.04     28.48 o
   4   3   3        8.77        7.21      0.33 o
   5   3   3       16.75       13.32      0.50 o
   6   3   3        8.40        6.48      1.36 o
   7   3   3        2.83        2.26      0.34 o
   8   3   3        0.42        0.42      0.24 o
   9   3   3       64.07       66.58      1.51 o
  10   3   3       60.84       65.30      1.95 o
  -9   4   3        3.51        6.27      1.35 o
  -8   4   3        0.06        0.43      0.67 o
  -7   4   3       24.81       23.11      2.13 o
  -6   4   3       37.60       38.48      1.08 o
  -5   4   3       93.19      100.81      1.68 o
  -4   4   3      123.47      127.96      1.97 o
  -3   4   3      226.77      251.37      3.07 o
  -2   4   3      607.76      616.12      7.89 o
  -1   4   3      295.82      326.59      3.80 o
   0   4   3        0.07        0.06      0.14 o
   1   4   3       33.15       31.08      0.54 o
   2   4   3      141.45      132.65      1.52 o
   3   4   3      268.28      269.85      3.09 o
   4   4   3      345.44      356.73      4.18 o
   5   4   3        3.25        3.92      0.50 o
   6   4   3       10.03       10.97      0.92 o
   7   4   3      228.86      230.72      4.30 o
   8   4   3       86.78       80.81      2.24 o
   9   4   3      162.18      157.67      3.76 o
  10   4   3        0.27       -0.43      1.21 o
  -8   5   3        3.45        5.52      1.10 o
  -7   5   3        0.14       -0.10      0.58 o
  -6   5   3        0.90        0.46      0.55 o
  -5   5   3        5.13        5.38      0.46 o
  -4   5   3       91.99       95.16      1.66 o
  -3   5   3      186.66      181.87      2.38 o
  -2   5   3        7.95        5.93      0.27 o
  -1   5   3       41.35       47.18      0.81 o
   0   5   3      133.83      131.08      1.58 o
   1   5   3       53.26       47.87      0.79 o
   2   5   3      895.59      903.90      9.84 o
   3   5   3      113.65      111.94      1.88 o
   4   5   3       56.11       60.77      1.60 o
   5   5   3     1332.03     1241.09     16.51 o
   6   5   3      217.89      218.52      3.25 o
   7   5   3      513.03      490.73      7.95 o
   8   5   3       31.29       34.88      1.38 o
   9   5   3       32.80       35.29      1.85 o
  10   5   3       15.06       14.69      1.32 o
  -7   6   3       10.11        9.91      1.07 o
  -6   6   3       51.85       54.52      2.08 o
  -5   6   3       10.26       10.82      1.02 o
  -4   6   3       85.86       88.86      1.81 o
  -3   6   3      205.10      226.05      3.59 o
  -2   6   3        0.88        0.93      0.23 o
  -1   6   3        1.52        4.18      0.49 o
   0   6   3       59.63       69.99      1.20 o
   1   6   3       23.19       17.04      0.65 o
   2   6   3       42.01       43.15      1.07 o
   3   6   3        5.60        7.48      0.45 o
   4   6   3      155.21      134.51      2.22 o
   5   6   3       27.06       27.50      1.27 o
   6   6   3      457.12      448.70      7.36 o
   7   6   3      105.26       96.65      1.48 o
   8   6   3       60.70       66.64      2.15 o
   9   6   3       13.18       11.19      2.38 o
  10   6   3        4.15        5.58      1.14 o
  -7   7   3       33.13       35.60      1.83 o
  -6   7   3       37.08       39.31      1.99 o
  -5   7   3       18.25       19.81      1.33 o
  -4   7   3       46.03       41.54      1.38 o
  -3   7   3        3.01        1.77      0.57 o
  -2   7   3      120.61      115.78      3.02 o
  -1   7   3        0.75        0.81      0.42 o
   0   7   3       30.95       35.99      0.93 o
   1   7   3       10.73       13.51      0.63 o
   2   7   3       50.66       47.35      1.28 o
   3   7   3       47.51       47.74      1.23 o
   4   7   3      309.81      287.25      5.00 o
   5   7   3       52.74       48.80      1.49 o
   6   7   3       18.90       18.55      0.84 o
   7   7   3      327.50      310.82      6.76 o
   8   7   3       21.90       21.38      3.16 o
   9   7   3        3.74        2.31      1.14 o
  10   7   3        2.30        1.18      0.59 o
  -6   8   3        4.18        4.86      0.96 o
  -5   8   3        9.91        8.39      1.04 o
  -4   8   3       54.07       56.38      2.63 o
  -3   8   3        4.03        3.16      0.68 o
  -2   8   3        1.53        1.82      0.50 o
  -1   8   3      128.33      139.08      2.36 o
   0   8   3      378.13      410.87      6.80 o
   1   8   3       78.51       81.42      5.16 o
   2   8   3        7.08        7.69      0.84 o
   3   8   3        5.98        5.98      0.64 o
   4   8   3      166.39      162.21      3.70 o
   5   8   3      202.26      189.91      3.68 o
   6   8   3       24.45       23.12      1.02 o
   7   8   3      323.96      320.82      7.07 o
   8   8   3       26.53       25.05      1.40 o
   9   8   3        0.98        4.18      0.79 o
  10   8   3        6.79        6.05      1.07 o
  -5   9   3       13.92       12.39      1.26 o
  -4   9   3       66.74       67.77      3.52 o
  -3   9   3      108.02      100.13      4.20 o
  -2   9   3       34.99       36.34      1.63 o
  -1   9   3        4.01        2.48      0.43 o
   0   9   3      468.79      451.16      7.49 o
   1   9   3      759.31      732.49     11.75 o
   2   9   3      106.98      107.13      2.39 o
   3   9   3        0.00        0.18      0.27 o
   4   9   3       52.09       48.53      1.51 o
   5   9   3        5.16        5.02      0.67 o
   6   9   3        1.26        2.51      0.55 o
   7   9   3      161.25      150.96      4.00 o
   8   9   3       17.76       17.69      1.25 o
   9   9   3      215.30      231.03      5.63 o
  -4  10   3        0.02        0.26      0.70 o
  -3  10   3       32.71       37.62      2.56 o
  -2  10   3        7.64        9.60      1.56 o
  -1  10   3      172.35      174.39      4.48 o
   0  10   3       87.33       86.40      2.06 o
   1  10   3      156.99      160.82      4.77 o
   2  10   3        4.39        3.44      0.64 o
   3  10   3        2.26        2.07      0.44 o
   4  10   3       24.80       25.01      1.27 o
   5  10   3      440.69      429.57      7.48 o
   6  10   3        0.74        1.93      0.55 o
   7  10   3        5.37        5.03      1.35 o
   8  10   3       11.72       13.04      1.23 o
   9  10   3        1.90        1.89      0.73 o
  -2  11   3       26.97       24.04      2.13 o
  -1  11   3        0.09        2.20      1.07 o
   0  11   3        0.77        0.81      0.68 o
   1  11   3       20.28       21.05      1.06 o
   2  11   3       10.81        8.57      0.80 o
   3  11   3       74.15       79.20      1.67 o
   4  11   3       38.88       41.72      1.54 o
   5  11   3       16.19       15.50      1.89 o
   6  11   3       25.55       23.98      1.25 o
   7  11   3        1.28        0.62      0.60 o
   8  11   3       52.78       49.69      2.14 o
   0  12   3        0.29       -0.71      0.92 o
   1  12   3        0.74        0.31      0.51 o
   2  12   3       43.83       50.59      1.73 o
   3  12   3        6.39        4.03      0.70 o
   4  12   3        8.97        9.22      0.93 o
   5  12   3        0.60        0.54      0.53 o
   6  12   3        1.60        1.11      0.73 o
  -6  -9   4        2.98        3.17      0.97 o
  -5  -9   4       49.04       50.66      2.42 o
  -4  -9   4        9.41       12.57      1.06 o
  -3  -9   4        8.52       10.32      0.95 o
  -2  -9   4        2.21        3.94      0.89 o
  -1  -9   4        2.08        2.61      0.80 o
   0  -9   4        8.29        6.61      1.71 o
  -8  -8   4        0.05       -0.14      1.07 o
  -7  -8   4       41.26       44.25      2.26 o
  -6  -8   4        5.64        5.37      1.07 o
  -5  -8   4        5.65        6.37      1.07 o
  -4  -8   4        4.20        5.26      0.73 o
  -3  -8   4       20.26       23.48      1.19 o
  -2  -8   4      144.97      148.74      4.25 o
  -1  -8   4        0.16       -0.09      0.58 o
   0  -8   4        1.58       -0.64      1.07 o
   1  -8   4        2.49        2.84      1.21 o
   2  -8   4        4.25        4.62      1.35 o
  -9  -7   4        3.14        4.62      1.49 o
  -8  -7   4        4.66        2.56      1.28 o
  -7  -7   4       18.55       22.14      1.92 o
  -6  -7   4       35.14       44.70      2.19 o
  -5  -7   4        4.44        4.85      0.95 o
  -4  -7   4        1.61        1.82      0.75 o
  -3  -7   4        0.26        0.44      0.66 o
  -2  -7   4       56.16       58.70      1.74 o
  -1  -7   4      323.53      316.97      5.67 o
   0  -7   4      139.17      142.14      5.16 o
   1  -7   4       25.54       28.66      2.35 o
   2  -7   4        3.25        5.12      1.35 o
   3  -7   4       11.11       14.72      1.92 o
   4  -7   4       35.76       44.45      2.84 o
  -9  -6   4       19.04       26.67      2.49 o
  -8  -6   4      109.42      115.43      3.70 o
  -7  -6   4        2.57        2.98      0.88 o
  -6  -6   4      155.76      147.21      4.20 o
  -5  -6   4       18.83       19.09      1.56 o
  -4  -6   4      186.44      186.81      3.77 o
  -3  -6   4        4.74        5.19      0.65 o
  -2  -6   4       35.23       36.81      2.50 o
  -1  -6   4       81.20       69.98      1.72 o
   0  -6   4      144.47      144.32      3.13 o
   1  -6   4      130.86      118.39      3.18 o
   2  -6   4       87.15       76.38      3.63 o
   3  -6   4       10.11        9.60      1.49 o
   4  -6   4        3.40        5.76      1.21 o
   5  -6   4        6.59        8.75      1.49 o
 -10  -5   4       19.76       19.77      2.49 o
  -9  -5   4       85.43       87.26      4.48 o
  -8  -5   4        0.83        0.74      0.85 o
  -7  -5   4       14.08       13.78      1.35 o
  -6  -5   4        8.08        7.58      1.03 o
  -5  -5   4       45.07       50.17      2.14 o
  -4  -5   4       47.23       40.31      2.35 o
  -3  -5   4       74.42       73.25      1.90 o
  -2  -5   4      183.07      175.59      3.01 o
  -1  -5   4       11.01       11.89      0.70 o
   0  -5   4      130.37      116.77      3.05 o
   1  -5   4       31.75       28.91      1.18 o
   2  -5   4       13.38       14.36      0.83 o
   3  -5   4      129.70      125.38      4.69 o
   4  -5   4       36.24       33.21      2.13 o
   5  -5   4       17.84       15.08      1.64 o
   6  -5   4        3.50        3.20      1.00 o
 -10  -4   4        6.44        6.19      1.71 o
  -9  -4   4       44.10       48.43      3.27 o
  -8  -4   4       37.02       38.21      1.90 o
  -7  -4   4        0.13       -0.58      0.58 o
  -6  -4   4       92.37       92.28      2.38 o
  -5  -4   4      632.16      646.24     10.80 o
  -4  -4   4      563.35      566.35      9.54 o
  -3  -4   4      957.64      990.45     15.38 o
  -2  -4   4        1.41        3.57      0.46 o
  -1  -4   4       42.26       38.78      1.15 o
   0  -4   4      117.25      114.24      2.53 o
   1  -4   4      193.51      191.10      4.18 o
   2  -4   4      393.64      407.13      6.81 o
   3  -4   4        6.32        6.55      0.54 o
   4  -4   4      178.52      172.81      5.69 o
   5  -4   4       65.89       63.01      2.77 o
   6  -4   4        3.28        4.69      0.92 o
   7  -4   4        4.21        5.05      1.00 o
 -10  -3   4        7.92        6.69      1.56 o
  -8  -3   4      110.20      107.63      3.21 o
  -7  -3   4        7.96        6.86      0.74 o
  -6  -3   4        0.09        0.55      0.43 o
  -5  -3   4        6.74        6.39      0.74 o
  -4  -3   4       10.96       11.05      0.78 o
  -3  -3   4       52.82       62.65      1.49 o
  -2  -3   4        5.70        3.51      0.36 o
  -1  -3   4      109.16      112.21      2.00 o
   0  -3   4        8.89        5.63      0.98 o
   1  -3   4       41.96       34.93      1.07 o
   2  -3   4        0.63        0.82      0.33 o
   3  -3   4       37.84       42.28      1.09 o
   4  -3   4      451.29      418.66      8.64 o
   5  -3   4        8.66        5.18      0.60 o
   6  -3   4       28.02       31.15      1.71 o
   7  -3   4       17.73       19.27      1.42 o
 -10  -2   4        6.01        5.90      1.49 o
  -9  -2   4       46.02       39.97      2.84 o
  -8  -2   4       58.13       61.37      3.41 o
  -7  -2   4        9.92       11.34      1.00 o
  -6  -2   4       14.04       17.92      1.02 o
  -5  -2   4      118.74      127.93      2.76 o
  -4  -2   4        1.28        0.57      0.57 o
  -3  -2   4       12.51        9.25      0.60 o
  -2  -2   4       85.11       99.21      2.45 o
  -1  -2   4      971.92     1007.28     12.07 o
   0  -2   4      175.03      156.21      2.51 o
   1  -2   4       31.87       27.67      0.87 o
   2  -2   4        0.03        1.47      0.30 o
   3  -2   4      387.48      381.27      5.25 o
   4  -2   4       10.94       12.08      0.73 o
   5  -2   4      148.56      150.70      3.32 o
   6  -2   4      259.42      244.98      5.03 o
   7  -2   4       29.97       32.86      1.56 o
   8  -2   4        1.87        1.62      0.46 o
 -10  -1   4       14.39       12.23      1.92 o
  -9  -1   4      125.21      107.81      4.91 o
  -8  -1   4       16.77       18.99      2.06 o
  -7  -1   4       50.81       54.94      1.87 o
  -6  -1   4       34.48       38.99      1.31 o
  -5  -1   4       10.84       13.94      0.88 o
  -4  -1   4        7.07        5.31      0.51 o
  -3  -1   4       19.64       28.48      0.71 o
  -2  -1   4        9.87        7.36      0.37 o
  -1  -1   4      643.44      647.73      6.66 o
   0  -1   4      634.94      628.47      6.44 o
   1  -1   4      439.34      435.44      5.38 o
   2  -1   4      239.89      246.62      3.09 o
   3  -1   4      245.76      243.75      4.93 o
   4  -1   4      181.76      196.84      4.02 o
   5  -1   4        0.30        0.12      0.27 o
   6  -1   4        2.14        2.63      0.71 o
   7  -1   4       40.95       37.66      1.08 o
   8  -1   4       17.63       18.86      0.82 o
   9  -1   4        0.20       -0.21      0.57 o
 -10   0   4        2.30        2.70      1.28 o
  -9   0   4       10.40       12.94      1.92 o
  -8   0   4       17.90       18.13      1.99 o
  -7   0   4      145.48      140.48      2.57 o
  -6   0   4       32.85       38.08      1.41 o
  -5   0   4      246.70      278.80      3.45 o
  -4   0   4       46.13       44.74      0.83 o
  -3   0   4       92.35      108.17      1.44 o
  -2   0   4        0.49        0.50      0.17 o
  -1   0   4       94.60      100.39      1.18 o
   0   0   4        0.20        0.02      0.13 o
   1   0   4      396.10      424.57      7.97 o
   2   0   4      589.50      611.47      6.66 o
   3   0   4     1189.06     1155.77     17.62 o
   4   0   4      229.53      182.10      4.69 o
   5   0   4       53.52       49.40      1.17 o
   6   0   4        9.11        8.61      0.40 o
   7   0   4       54.29       47.71      0.92 o
   8   0   4       53.60       64.33      1.26 o
 -10   1   4       18.02       22.90      2.56 o
  -9   1   4       52.96       51.35      3.20 o
  -8   1   4        5.30        5.05      1.28 o
  -7   1   4       42.09       43.07      1.18 o
  -6   1   4        1.99        1.79      0.31 o
  -5   1   4        0.61        0.36      0.22 o
  -4   1   4        3.84        1.58      0.22 o
  -3   1   4        0.02        0.08      0.19 o
  -2   1   4      561.76      598.09      6.76 o
  -1   1   4        1.35        1.70      0.18 o
   0   1   4       40.55       30.09      0.79 o
   1   1   4      461.54      499.00      5.46 o
   2   1   4        0.29        0.00      0.19 o
   3   1   4      767.83      874.73     13.34 o
   4   1   4      155.95      167.63      4.24 o
   8   1   4       11.80        8.96      1.14 o
   9   1   4       14.62       17.14      1.56 o
  -9   2   4       13.01       14.37      1.99 o
  -8   2   4       80.62       69.13      3.70 o
  -7   2   4      167.37      168.30      2.73 o
  -6   2   4       22.56       21.16      1.17 o
  -5   2   4        0.23        0.50      0.22 o
  -4   2   4      448.28      461.23      5.31 o
  -3   2   4      692.03      722.59      8.12 o
  -2   2   4     4175.47     4103.62     44.29 o
  -1   2   4     1029.80     1128.50     12.34 o
   0   2   4     2171.03     2027.73     26.55 o
   1   2   4        8.01       11.81      0.35 o
   2   2   4      115.08      115.72      1.41 o
   3   2   4      487.95      604.74      8.02 o
   4   2   4      110.98      114.15      1.63 o
   7   2   4        0.00        0.43      0.71 o
   8   2   4        4.54        4.69      1.00 o
   9   2   4        2.68        2.20      0.92 o
  10   2   4        2.84        1.21      0.85 o
  -9   3   4       28.87       28.45      2.63 o
  -8   3   4        4.53        2.63      1.21 o
  -7   3   4       18.30       18.77      2.06 o
  -6   3   4      151.41      154.90      2.11 o
  -5   3   4        0.18       -0.19      0.20 o
  -4   3   4       57.91       55.05      0.98 o
  -3   3   4       17.06       14.52      0.50 o
  -2   3   4     1188.42     1198.27     13.15 o
  -1   3   4      787.60      806.17     13.54 o
   0   3   4        1.28        1.65      0.18 o
   1   3   4       16.16       19.37      0.40 o
   2   3   4       71.24       85.76      0.90 o
   3   3   4       35.53       44.39      0.60 o
   4   3   4     1180.51     1212.44     18.30 o
   5   3   4      102.07       81.88      1.42 o
   6   3   4        0.17        0.33      0.19 o
   7   3   4       42.57       41.70      0.97 o
   8   3   4        0.15        0.26      0.20 o
   9   3   4       47.88       54.61      1.38 o
  10   3   4        0.40        0.76      0.33 o
  -9   4   4        6.84        7.75      1.78 o
  -8   4   4       35.65       36.41      2.77 o
  -7   4   4        0.80        1.56      1.07 o
  -6   4   4      133.85      132.06      2.35 o
  -5   4   4       63.50       59.56      1.22 o
  -4   4   4       33.70       37.14      0.73 o
  -3   4   4       28.49       32.68      0.86 o
  -2   4   4       66.52       59.27      1.13 o
  -1   4   4      102.54      114.75      1.58 o
   0   4   4      127.90      140.14      1.82 o
   1   4   4      858.79      855.36     11.02 o
   2   4   4      131.35      138.41      1.60 o
   3   4   4      932.60      956.88      8.87 o
   4   4   4      485.55      498.53      5.03 o
   5   4   4        7.33        4.45      0.34 o
   6   4   4       16.24       17.91      0.92 o
   7   4   4      115.35      111.50      2.13 o
   8   4   4        0.76        1.63      0.64 o
   9   4   4        8.99        9.21      0.73 o
  10   4   4        0.49        1.32      0.44 o
  -8   5   4       15.54       15.16      1.31 o
  -7   5   4        2.06        0.50      0.65 o
  -6   5   4       45.41       46.37      1.88 o
  -5   5   4      181.78      181.77      2.71 o
  -4   5   4        8.53        7.68      0.50 o
  -3   5   4       36.45       39.72      0.93 o
  -2   5   4        2.43        2.49      0.31 o
  -1   5   4        0.41        0.94      0.26 o
   0   5   4        0.17       -0.15      0.20 o
   1   5   4       31.14       31.97      0.65 o
   2   5   4       48.73       46.21      0.67 o
   3   5   4       79.44       77.50      1.71 o
   4   5   4       43.70       55.56      0.95 o
   5   5   4      676.14      671.82      6.81 o
   6   5   4        0.21        0.09      0.29 o
   7   5   4       10.35        6.54      0.51 o
   8   5   4      181.01      170.86      4.00 o
   9   5   4       73.72       73.00      2.17 o
  10   5   4        7.49        7.80      1.17 o
  -7   6   4       48.88       44.18      1.98 o
  -6   6   4        0.05       -0.13      0.62 o
  -5   6   4        0.96        0.67      0.45 o
  -4   6   4      168.48      165.99      3.44 o
  -3   6   4        4.36        4.91      0.45 o
  -2   6   4       17.25       22.93      0.76 o
  -1   6   4       16.97       10.83      0.45 o
   0   6   4        3.22        3.15      0.28 o
   1   6   4      253.69      258.52      3.43 o
   2   6   4      242.04      253.47      3.06 o
   3   6   4       29.30       33.81      0.71 o
   4   6   4      447.38      460.13      5.73 o
   5   6   4      188.99      176.60      2.48 o
   6   6   4        6.17        7.84      0.40 o
   7   6   4      367.44      328.67      5.58 o
   8   6   4       12.40        7.16      0.75 o
   9   6   4       12.07       10.96      0.94 o
  10   6   4        1.58        2.84      0.64 o
  -7   7   4        1.65        0.08      0.75 o
  -6   7   4        0.21        1.28      0.72 o
  -5   7   4       11.19       11.87      1.18 o
  -4   7   4        0.00       -0.36      0.36 o
  -3   7   4       89.66       91.10      1.90 o
  -2   7   4       73.48       69.25      2.56 o
  -1   7   4       66.31       66.26      1.22 o
   0   7   4        8.82        9.16      0.48 o
   1   7   4        8.85        8.89      0.53 o
   2   7   4       40.46       43.54      1.13 o
   3   7   4        1.66        2.35      0.42 o
   4   7   4      113.24      115.62      2.03 o
   5   7   4      285.28      285.00      4.26 o
   6   7   4       16.76       18.12      0.65 o
   7   7   4      114.11      107.26      2.53 o
   8   7   4       67.78       65.23      4.37 o
   9   7   4        0.38        0.74      0.55 o
  10   7   4        4.92        4.16      0.73 o
  -6   8   4        5.31        3.74      0.90 o
  -5   8   4      143.84      140.89      4.80 o
  -4   8   4       21.92       21.39      1.42 o
  -3   8   4       31.29       28.07      1.21 o
  -2   8   4       20.24       21.93      0.86 o
  -1   8   4      163.76      176.31      4.61 o
   0   8   4      817.03      821.27     12.91 o
   1   8   4      752.25      748.13     11.86 o
   2   8   4      186.77      175.57      3.34 o
   3   8   4        6.84        7.90      0.66 o
   4   8   4       21.49       21.82      0.94 o
   5   8   4        5.14        4.59      0.59 o
   6   8   4      102.04       98.23      2.24 o
   7   8   4       68.31       61.40      2.10 o
   8   8   4      319.12      300.90      6.73 o
   9   8   4       23.80       21.58      1.35 o
  10   8   4        1.62        1.20      0.62 o
  -5   9   4       30.98       36.31      1.92 o
  -4   9   4       26.02       25.75      1.62 o
  -3   9   4       29.00       27.89      1.57 o
  -2   9   4       80.90       81.62      2.56 o
  -1   9   4       34.01       30.93      1.06 o
   0   9   4        1.67        2.37      0.49 o
   1   9   4        1.41        2.47      0.62 o
   2   9   4        1.26        1.34      0.69 o
   3   9   4       30.00       28.72      0.74 o
   4   9   4        3.21        4.05      0.61 o
   5   9   4      299.72      272.83      4.98 o
   6   9   4       52.85       47.53      1.52 o
   7   9   4       66.34       54.82      2.05 o
   8   9   4        6.78       11.04      1.05 o
   9   9   4       21.79       24.22      1.48 o
  -4  10   4       17.24       15.26      1.56 o
  -3  10   4       22.70       25.25      1.69 o
  -2  10   4        5.77        8.53      1.49 o
  -1  10   4        0.08       -0.34      0.42 o
   0  10   4      192.22      198.07      5.20 o
   1  10   4       12.55       12.06      0.84 o
   2  10   4       91.39       90.91      2.34 o
   3  10   4       24.69       24.82      0.84 o
   4  10   4      179.47      173.38      3.56 o
   5  10   4       27.93       33.54      1.31 o
   6  10   4       23.72       24.27      1.16 o
   7  10   4       50.76       49.25      3.34 o
   8  10   4       14.99       12.49      1.78 o
   9  10   4        4.90        5.21      0.90 o
  -2  11   4       20.71       16.64      1.99 o
  -1  11   4       24.99       22.97      2.28 o
   0  11   4        8.10        7.59      0.72 o
   1  11   4        0.18        0.24      0.43 o
   2  11   4        1.65        4.68      0.82 o
   3  11   4       55.54       54.89      2.23 o
   4  11   4       47.93       48.03      2.93 o
   5  11   4        5.32        5.16      0.90 o
   6  11   4        5.47        4.60      1.27 o
   7  11   4        2.77        5.07      1.21 o
   8  11   4        6.35        7.32      1.32 o
  -1  12   4       33.23       36.41      2.70 o
   0  12   4        5.31        3.84      1.35 o
   1  12   4        4.90        3.48      0.61 o
   2  12   4        1.33        3.28      0.62 o
   3  12   4       92.11       94.90      2.46 o
   4  12   4        0.07       -0.41      0.49 o
   5  12   4        2.36        1.39      0.57 o
   6  12   4       22.03       25.92      1.58 o
   7  12   4        5.02        3.57      1.39 o
   3  13   4        3.12        3.85      0.76 o
   4  13   4       76.21      103.15      2.76 o
  -4  -9   5        3.97       10.83      1.32 o
  -3  -9   5      135.87      159.80      4.53 o
  -2  -9   5       38.03       40.26      5.55 o
  -7  -8   5        0.13       -0.24      0.78 o
  -6  -8   5        2.25        3.74      1.74 o
  -5  -8   5        4.89        3.10      1.07 o
  -4  -8   5        0.00        1.43      0.58 o
  -3  -8   5       26.21       24.42      1.30 o
  -2  -8   5        0.18        1.10      1.00 o
  -1  -8   5       13.14        9.96      1.42 o
   0  -8   5        9.12        6.58      1.04 o
   1  -8   5       22.58       20.84      2.49 o
  -8  -7   5        7.07        7.40      1.78 o
  -7  -7   5       53.25       66.56      2.83 o
  -6  -7   5       31.61       30.02      1.96 o
  -5  -7   5       23.42       20.03      1.65 o
  -4  -7   5        1.53        2.36      0.63 o
  -3  -7   5       69.00       74.48      2.12 o
  -2  -7   5        0.83        0.15      0.51 o
  -1  -7   5      156.17      146.83      7.25 o
   0  -7   5        0.08        0.49      0.68 o
   1  -7   5        1.93        1.21      1.07 o
   2  -7   5        0.55        0.78      1.14 o
   3  -7   5        3.39        4.12      1.35 o
  -9  -6   5       25.61       22.97      2.70 o
  -8  -6   5       30.25       34.14      2.92 o
  -7  -6   5        0.04        0.20      0.85 o
  -6  -6   5       44.31       40.83      2.09 o
  -5  -6   5       14.92       20.01      1.61 o
  -4  -6   5      108.32      105.30      2.59 o
  -3  -6   5      222.49      213.38      4.23 o
  -2  -6   5       37.59       32.78      1.30 o
  -1  -6   5      157.89      155.04      3.25 o
   0  -6   5       58.67       64.59      3.20 o
   1  -6   5        7.88        9.32      1.56 o
   2  -6   5        8.89        7.75      1.49 o
   3  -6   5        9.74       12.09      1.71 o
   4  -6   5       19.16       23.33      2.06 o
  -9  -5   5       19.07       18.06      2.42 o
  -8  -5   5       15.06       11.82      1.40 o
  -7  -5   5        5.21        4.31      0.96 o
  -6  -5   5       17.50       16.71      1.51 o
  -5  -5   5      591.52      579.26     12.30 o
  -4  -5   5      476.96      447.62     12.05 o
  -3  -5   5       23.18       25.53      1.16 o
  -2  -5   5      101.72       97.74      2.31 o
  -1  -5   5       25.53       28.68      1.09 o
   0  -5   5      246.08      230.88      4.46 o
   1  -5   5       55.36       61.80      2.05 o
   2  -5   5       79.40       71.97      3.41 o
   3  -5   5       68.70       71.76      3.41 o
   4  -5   5       13.01       15.72      1.78 o
   5  -5   5        2.80        3.27      1.14 o
  -9  -4   5       47.81       48.15      3.41 o
  -8  -4   5       55.80       56.73      2.44 o
  -7  -4   5       68.17       68.30      4.76 o
  -6  -4   5        0.06       -0.06      1.10 o
  -5  -4   5       32.38       38.61      1.91 o
  -4  -4   5      199.39      199.25      5.03 o
  -3  -4   5       75.35       74.91      1.93 o
  -2  -4   5       63.52       58.00      1.44 o
  -1  -4   5       15.22       18.30      1.51 o
   0  -4   5       60.10       64.06      1.72 o
   1  -4   5        4.38        4.66      0.59 o
   2  -4   5      117.73      119.99      3.42 o
   3  -4   5       29.61       26.60      1.92 o
   4  -4   5       43.73       35.56      2.20 o
   5  -4   5        2.12        2.35      0.92 o
   6  -4   5        0.09        0.43      0.85 o
 -10  -3   5        0.36        0.43      1.21 o
  -9  -3   5        4.78        3.77      1.49 o
  -8  -3   5       25.54       21.30      1.58 o
  -7  -3   5       35.71       34.74      2.06 o
  -6  -3   5       12.82       13.11      0.96 o
  -5  -3   5       34.38       37.14      1.46 o
  -4  -3   5      126.40      130.87      3.67 o
  -3  -3   5        0.13       -0.25      0.44 o
  -2  -3   5        6.00        5.01      0.56 o
  -1  -3   5       83.20       78.48      1.76 o
   0  -3   5      365.00      368.11      5.37 o
   1  -3   5      200.57      184.30      6.78 o
   2  -3   5       64.38       70.50      1.66 o
   3  -3   5       14.06       15.11      1.15 o
   4  -3   5      108.68       96.44      2.61 o
   5  -3   5        6.55       10.95      1.21 o
   6  -3   5        3.23        2.63      0.85 o
   7  -3   5        0.13        0.00      0.71 o
 -10  -2   5        7.58        4.55      1.49 o
  -9  -2   5       12.37       12.23      1.99 o
  -8  -2   5        9.46        6.54      1.00 o
  -7  -2   5        0.79        1.25      0.50 o
  -6  -2   5        2.86        2.69      0.58 o
  -5  -2   5       28.77       28.83      1.31 o
  -4  -2   5        3.83        5.95      0.67 o
  -3  -2   5        0.07        1.76      0.53 o
  -2  -2   5       80.15       90.28      1.58 o
  -1  -2   5      509.48      559.08      9.22 o
   0  -2   5       98.22      109.93      1.95 o
   1  -2   5       16.89       18.42      1.64 o
   2  -2   5      784.21      779.18     12.27 o
   3  -2   5        1.18        1.37      0.29 o
   4  -2   5        8.30        8.15      1.28 o
   5  -2   5        6.97        7.11      0.68 o
   6  -2   5      202.36      197.78      5.97 o
   7  -2   5        3.72        4.55      0.85 o
   8  -2   5        0.23       -0.14      0.57 o
 -10  -1   5       14.74       16.07      2.28 o
  -9  -1   5       20.99       21.55      2.49 o
  -8  -1   5        8.39        7.54      1.49 o
  -7  -1   5        0.03       -0.19      0.45 o
  -6  -1   5      189.97      192.26      3.87 o
  -5  -1   5        4.17        3.62      0.60 o
  -4  -1   5       41.89       55.27      1.36 o
  -3  -1   5       89.57       96.69      1.69 o
  -2  -1   5       30.14       37.85      0.82 o
  -1  -1   5      353.74      348.54      4.13 o
   0  -1   5        5.06        6.74      0.42 o
   1  -1   5      133.68      153.08      2.45 o
   2  -1   5      130.30      119.58      1.88 o
   3  -1   5        3.59        2.91      0.53 o
   4  -1   5       13.54       11.97      0.75 o
   5  -1   5      149.50      132.31      2.97 o
   6  -1   5       34.41       29.91      1.06 o
   7  -1   5       32.92       35.23      1.46 o
   8  -1   5        7.11        9.17      0.85 o
 -10   0   5        0.86       -0.07      1.07 o
  -9   0   5        0.86        1.42      1.21 o
  -8   0   5        2.90        3.13      1.21 o
  -7   0   5       30.21       27.90      1.16 o
  -6   0   5        0.31        0.94      0.37 o
  -5   0   5       50.42       58.55      1.42 o
  -4   0   5       10.67        6.53      0.52 o
  -3   0   5      441.78      455.66      5.91 o
  -2   0   5      455.64      491.38      6.28 o
  -1   0   5     1266.94     1337.47     13.44 o
   0   0   5       46.34       46.78      0.76 o
   1   0   5     1808.44     1898.13     22.42 o
   2   0   5       33.23       33.46      0.57 o
   3   0   5       70.01       67.03      1.41 o
   4   0   5       28.59       26.28      0.85 o
   5   0   5       15.95       16.68      0.70 o
   6   0   5       17.99       13.96      0.63 o
   7   0   5        2.63        2.56      0.35 o
   8   0   5      119.59      125.59      4.55 o
 -10   1   5       21.40       21.48      2.56 o
  -9   1   5       40.39       34.28      2.84 o
  -8   1   5        1.14        0.50      1.00 o
  -7   1   5      153.07      137.21      3.67 o
  -6   1   5       11.28       12.76      0.73 o
  -5   1   5        4.99        5.64      0.41 o
  -4   1   5       78.94       78.87      1.41 o
  -3   1   5     1185.94     1229.17     13.60 o
  -2   1   5       13.53       10.06      0.60 o
  -1   1   5        6.91        6.53      0.52 o
   0   1   5       12.60        9.78      0.37 o
   1   1   5       94.27      108.70      1.42 o
   2   1   5       18.24       26.88      0.63 o
   3   1   5       98.16       92.36      2.94 o
   4   1   5        1.68        1.32      0.24 o
   5   1   5       78.20       76.29      1.37 o
   8   1   5       69.08       60.59      2.84 o
   9   1   5        0.86       -0.28      0.71 o
  -9   2   5       13.89       21.12      2.42 o
  -8   2   5        4.46        5.12      1.35 o
  -7   2   5       92.50      103.39      2.96 o
  -6   2   5        8.90        8.04      0.55 o
  -5   2   5       62.63       58.85      1.42 o
  -4   2   5      203.19      191.71      2.51 o
  -3   2   5     1025.85     1047.18     11.66 o
  -2   2   5      855.15      870.58      9.73 o
  -1   2   5      208.70      198.89      2.30 o
   0   2   5       30.85       39.07      0.67 o
   1   2   5        1.93        1.72      0.17 o
   2   2   5      493.80      538.84      5.96 o
   3   2   5      640.48      643.15     10.02 o
   4   2   5      477.59      507.45      7.91 o
   5   2   5     1510.54     1467.54     23.99 o
   8   2   5       11.95        7.68      1.21 o
   9   2   5        1.56        1.56      0.85 o
  -9   3   5       61.44       60.52      3.84 o
  -8   3   5        0.20       -0.43      1.07 o
  -7   3   5      134.17      131.85      5.62 o
  -6   3   5       31.84       32.72      1.02 o
  -5   3   5        8.02        7.59      0.47 o
  -4   3   5      174.62      158.16      2.33 o
  -3   3   5      821.68      824.25      9.29 o
  -2   3   5     3587.51     3690.60     39.85 o
  -1   3   5      143.97      143.50      1.94 o
   0   3   5     1081.93     1113.10     14.59 o
   1   3   5        8.88        9.48      0.29 o
   2   3   5       35.15       58.08      0.73 o
   3   3   5      109.38      149.08      1.62 o
   4   3   5      355.76      356.36      4.87 o
   5   3   5      166.39      164.62      2.35 o
   6   3   5        8.99        6.71      0.34 o
   7   3   5        9.91       10.36      0.43 o
   8   3   5        1.09        1.64      0.85 o
   9   3   5       11.83       15.93      1.71 o
  10   3   5        1.52        1.00      0.85 o
  -9   4   5        0.83        0.07      1.14 o
  -8   4   5        0.81        1.71      1.21 o
  -7   4   5      120.05      120.83      5.33 o
  -6   4   5       62.09       57.70      2.59 o
  -5   4   5       41.12       40.79      1.05 o
  -4   4   5       16.58       14.92      0.84 o
  -3   4   5      110.50      105.95      1.99 o
  -2   4   5      546.52      570.46      8.56 o
  -1   4   5       16.39       20.53      0.64 o
   0   4   5        5.39        5.60      0.30 o
   1   4   5        2.10        1.18      0.15 o
   2   4   5       31.70       29.58      0.54 o
   3   4   5       35.17       40.37      0.57 o
   4   4   5       81.75       84.92      1.83 o
   5   4   5      120.54      112.00      1.98 o
   6   4   5        2.60        3.03      0.30 o
   7   4   5        3.07        2.68      0.39 o
   8   4   5       21.12       17.72      0.86 o
   9   4   5       40.20       43.64      1.07 o
  10   4   5       15.18       20.49      1.96 o
  -8   5   5        0.55       -0.38      0.67 o
  -7   5   5        0.07       -0.92      0.92 o
  -6   5   5       21.92       17.90      1.18 o
  -5   5   5      112.80      112.19      2.17 o
  -4   5   5        6.49        4.92      0.33 o
  -3   5   5       30.19       35.11      0.93 o
  -2   5   5       14.21       11.84      0.71 o
  -1   5   5      156.42      165.85      2.41 o
   0   5   5       81.91       94.86      1.55 o
   1   5   5       59.20       57.76      0.95 o
   2   5   5      628.12      621.96      6.94 o
   3   5   5       31.17       31.23      0.66 o
   4   5   5       40.75       36.01      0.68 o
   5   5   5      114.51      120.62      2.22 o
   6   5   5        0.01        0.12      0.31 o
   7   5   5       85.39       74.94      1.63 o
   8   5   5      108.33      100.99      2.61 o
   9   5   5        1.13        0.36      0.43 o
  10   5   5        0.39        0.09      0.43 o
  -7   6   5        2.89        5.10      0.94 o
  -6   6   5       13.42       13.75      1.25 o
  -5   6   5        2.56        1.87      0.71 o
  -4   6   5      219.83      210.41      3.11 o
  -3   6   5      143.65      142.97      2.28 o
  -2   6   5       45.21       42.71      1.02 o
  -1   6   5       60.67       72.80      1.39 o
   0   6   5        5.53        4.53      0.40 o
   1   6   5     1407.20     1471.63     21.05 o
   2   6   5        1.79        1.87      0.20 o
   3   6   5      100.05       99.92      1.57 o
   4   6   5      169.33      168.32      2.69 o
   5   6   5       20.01       17.91      0.52 o
   6   6   5       62.62       58.43      1.44 o
   7   6   5        7.50        8.36      0.58 o
   8   6   5       52.91       58.60      1.90 o
   9   6   5        0.32        0.88      0.71 o
  10   6   5       14.63       20.08      1.60 o
  -7   7   5       10.25        6.51      1.96 o
  -6   7   5       25.29       27.90      1.78 o
  -5   7   5        7.62        8.53      1.06 o
  -4   7   5       60.69       56.75      1.43 o
  -3   7   5       31.79       32.06      0.71 o
  -2   7   5      295.43      289.50      3.59 o
  -1   7   5       31.13       32.93      0.79 o
   0   7   5       30.00       36.63      0.90 o
   1   7   5      677.98      671.57      9.36 o
   2   7   5      202.64      189.94      2.72 o
   3   7   5       33.48       27.51      0.84 o
   4   7   5       56.54       59.01      1.07 o
   5   7   5       36.33       40.23      0.92 o
   6   7   5        3.53        3.83      0.37 o
   7   7   5       63.93       64.56      2.06 o
   8   7   5       25.67       28.68      1.37 o
   9   7   5        0.44        1.09      0.60 o
  10   7   5        3.43        3.15      0.67 o
  -6   8   5        3.65        1.76      0.82 o
  -5   8   5       49.54       55.09      2.29 o
  -4   8   5       30.54       28.39      1.57 o
  -3   8   5       12.61       12.01      0.92 o
  -2   8   5       10.68       10.38      0.52 o
  -1   8   5      205.84      193.13      3.60 o
   0   8   5       18.86       21.91      0.75 o
   1   8   5       17.28       17.46      0.69 o
   2   8   5        7.12        6.20      0.47 o
   3   8   5      713.86      706.43      8.80 o
   4   8   5       52.34       51.31      1.26 o
   5   8   5       94.27       98.97      2.46 o
   6   8   5       66.35       63.36      1.26 o
   7   8   5      112.83       99.75      2.88 o
   8   8   5       36.44       27.65      1.64 o
   9   8   5        0.14       -0.07      0.75 o
  10   8   5        0.29        0.41      1.35 o
  -5   9   5        0.00        0.80      0.77 o
  -4   9   5        7.81        7.75      1.07 o
  -3   9   5        1.82        1.86      1.28 o
  -2   9   5       16.00       15.46      0.69 o
  -1   9   5       68.91       69.65      1.57 o
   0   9   5        1.60        2.90      0.47 o
   1   9   5       29.33       27.62      1.07 o
   2   9   5      141.53      141.91      2.91 o
   3   9   5      369.56      370.20      6.39 o
   4   9   5      587.82      567.43      9.35 o
   5   9   5       11.30       10.84      0.70 o
   6   9   5       66.52       56.95      1.83 o
   7   9   5       32.23       30.24      2.35 o
   8   9   5       10.44       11.44      1.08 o
   9   9   5       24.77       24.65      1.47 o
  -4  10   5       45.02       50.31      2.31 o
  -3  10   5        5.08        6.00      1.02 o
  -2  10   5       10.34       10.26      0.92 o
  -1  10   5      151.93      142.68      2.61 o
   0  10   5      429.97      445.14      7.51 o
   1  10   5        2.20        1.88      0.80 o
   2  10   5      249.53      265.29      4.88 o
   3  10   5      160.96      167.27      4.58 o
   4  10   5        1.41        1.56      0.55 o
   5  10   5       12.71       15.11      1.00 o
   6  10   5       19.55       13.61      1.32 o
   7  10   5       11.19        9.45      1.02 o
   8  10   5      112.88      130.14      3.71 o
   9  10   5       10.93       14.17      1.30 o
  -3  11   5       27.19       26.53      1.79 o
  -2  11   5       13.87       11.63      1.33 o
  -1  11   5        2.85        3.48      0.72 o
   0  11   5       93.35       96.76      2.28 o
   1  11   5       44.02       45.19      1.60 o
   2  11   5       22.76       24.21      1.14 o
   3  11   5      118.92      118.42      2.75 o
   4  11   5      412.18      410.41      7.24 o
   5  11   5        2.12        2.11      1.08 o
   6  11   5        0.00       -0.16      0.58 o
   7  11   5       16.66       18.05      1.38 o
   8  11   5        0.44        1.37      1.17 o
  -1  12   5        2.05        2.05      0.85 o
   0  12   5       43.02       40.18      2.77 o
   1  12   5        6.24        6.29      0.75 o
   2  12   5       12.29       18.14      1.09 o
   3  12   5        8.15       10.07      0.95 o
   4  12   5       72.55       77.19      2.21 o
   5  12   5        0.68        0.94      0.56 o
   6  12   5        6.14        5.80      2.24 o
   7  12   5       12.52        9.09      1.10 o
   2  13   5        6.03        7.51      0.86 o
   3  13   5        0.19        0.20      0.55 o
   4  13   5        0.01       -0.21      0.54 o
   5  13   5        0.20       -0.23      0.68 o
  -5  -8   6        6.11        6.71      1.25 o
  -4  -8   6        0.00       -0.61      0.71 o
  -3  -8   6        0.23        0.00      0.70 o
  -2  -8   6        3.12        1.23      0.78 o
  -1  -8   6        0.58       -0.05      0.75 o
  -7  -7   6        0.66        0.42      0.83 o
  -6  -7   6       15.17       20.08      1.77 o
  -5  -7   6        6.33        7.55      2.70 o
  -4  -7   6       58.45       69.22      2.12 o
  -3  -7   6        1.31        2.27      0.64 o
  -2  -7   6        6.55        6.14      1.01 o
  -1  -7   6        0.00        0.39      0.70 o
   0  -7   6        0.41        0.55      0.73 o
   1  -7   6        0.49        1.07      1.21 o
   2  -7   6       15.60       19.20      2.35 o
  -8  -6   6        1.21        0.92      1.21 o
  -7  -6   6        4.08        4.87      1.10 o
  -6  -6   6       11.14       11.89      2.06 o
  -5  -6   6        0.71        0.79      1.03 o
  -4  -6   6        5.17        7.19      0.83 o
  -3  -6   6       81.68       84.06      2.29 o
  -2  -6   6       59.28       57.86      1.83 o
  -1  -6   6       58.38       60.79      1.83 o
   0  -6   6        3.69        3.55      1.00 o
   1  -6   6        3.16        1.85      1.21 o
   2  -6   6        0.11        0.50      1.07 o
   3  -6   6       26.91       30.15      2.49 o
  -9  -5   6      156.19      164.42      7.18 o
  -8  -5   6        0.12        0.96      0.88 o
  -7  -5   6        3.33        4.43      1.39 o
  -6  -5   6        3.51        3.13      1.56 o
  -5  -5   6      204.55      200.91      5.38 o
  -4  -5   6        2.64        1.78      0.80 o
  -3  -5   6       65.81       71.29      2.05 o
  -2  -5   6      315.87      305.47      5.57 o
  -1  -5   6      205.92      206.66      4.03 o
   0  -5   6       25.30       32.08      1.89 o
   1  -5   6      204.59      187.46      6.90 o
   2  -5   6       35.22       35.70      2.56 o
   3  -5   6       12.29       17.64      1.99 o
   4  -5   6       21.56       27.45      2.20 o
  -9  -4   6        1.51        2.99      1.49 o
  -8  -4   6        2.87        4.39      1.02 o
  -7  -4   6       22.79       24.59      1.73 o
  -6  -4   6       12.75       11.17      1.28 o
  -5  -4   6      209.34      205.68      5.38 o
  -4  -4   6       93.72       90.65      3.73 o
  -3  -4   6      168.79      156.27      3.30 o
  -2  -4   6      301.15      289.35      5.25 o
  -1  -4   6      312.45      315.48      4.92 o
   0  -4   6      224.00      211.41      3.52 o
   1  -4   6        1.03        0.35      0.40 o
   2  -4   6      294.94      276.08      8.89 o
   3  -4   6       25.39       26.74      2.06 o
   4  -4   6        0.64       -0.07      0.78 o
   5  -4   6        9.45        8.82      1.42 o
  -9  -3   6       17.82       17.07      2.35 o
  -8  -3   6       29.02       31.16      1.88 o
  -7  -3   6        5.35        6.54      1.08 o
  -6  -3   6        1.02        1.49      0.75 o
  -5  -3   6      519.24      534.84     11.70 o
  -4  -3   6      235.46      245.05      5.93 o
  -3  -3   6       67.59       59.59      2.18 o
  -2  -3   6       36.81       39.35      1.18 o
  -1  -3   6        5.76        4.95      0.54 o
   0  -3   6       75.82       79.46      1.69 o
   1  -3   6        8.82        8.17      1.71 o
   2  -3   6       42.79       42.12      1.28 o
   3  -3   6      248.99      236.11      7.54 o
   4  -3   6       22.40       18.21      1.64 o
   5  -3   6       13.45       13.01      1.49 o
   6  -3   6       11.22       11.73      1.42 o
  -9  -2   6      129.77      121.40      5.76 o
  -8  -2   6       32.68       29.12      1.74 o
  -7  -2   6        2.88        1.66      0.75 o
  -6  -2   6       14.14       13.15      1.28 o
  -5  -2   6       21.29       19.21      1.46 o
  -4  -2   6       10.35       12.08      1.21 o
  -3  -2   6       11.88       10.42      1.05 o
  -2  -2   6      155.30      155.36      2.73 o
  -1  -2   6        1.22        0.91      0.37 o
   0  -2   6        1.18        0.80      0.37 o
   1  -2   6       86.18       80.52      2.95 o
   2  -2   6       55.08       55.26      1.43 o
   3  -2   6      173.20      153.75      2.85 o
   4  -2   6        5.03        3.84      0.65 o
   5  -2   6       33.75       37.19      2.06 o
   6  -2   6        3.15        2.06      0.78 o
   7  -2   6        1.23        1.42      0.71 o
  -9  -1   6       19.29       21.41      2.56 o
  -8  -1   6        6.93        6.04      1.64 o
  -7  -1   6        6.15        5.43      0.95 o
  -6  -1   6       75.69       76.17      2.12 o
  -5  -1   6      262.51      258.42      4.95 o
  -4  -1   6        0.41        0.22      0.38 o
  -3  -1   6       22.05       28.49      1.36 o
  -2  -1   6      873.20      918.78     11.23 o
  -1  -1   6       63.71       63.44      1.27 o
   0  -1   6        3.94        2.82      0.34 o
   1  -1   6        1.55        0.77      0.40 o
   2  -1   6      286.79      282.64      4.84 o
   3  -1   6       12.11       11.54      0.92 o
   4  -1   6       35.23       40.40      1.46 o
   5  -1   6      509.12      475.96      9.43 o
   6  -1   6        2.25        3.43      0.55 o
   7  -1   6        6.04        6.76      0.92 o
   8  -1   6       11.21       15.08      1.21 o
  -9   0   6        8.23        6.12      1.71 o
  -8   0   6        7.74       10.10      1.85 o
  -7   0   6       35.30       31.83      1.67 o
  -6   0   6       36.76       33.83      1.15 o
  -5   0   6       81.12       76.59      1.76 o
  -4   0   6       11.55        9.95      0.65 o
  -3   0   6       23.39       23.02      0.81 o
  -2   0   6        2.52        1.17      0.30 o
  -1   0   6      205.07      210.71      3.02 o
   0   0   6      125.06      112.53      1.79 o
   1   0   6      278.36      290.88      4.26 o
   2   0   6        1.77        1.77      0.39 o
   3   0   6        0.25        0.39      0.32 o
   4   0   6       21.03       20.60      0.77 o
   5   0   6        5.05        5.09      0.55 o
   6   0   6       11.87       11.03      0.70 o
   7   0   6        0.00        0.05      0.32 o
   8   0   6        1.86        3.13      0.57 o
  -9   1   6        7.28        6.26      1.71 o
  -8   1   6       35.34       37.62      2.99 o
  -7   1   6       14.27       12.33      0.88 o
  -6   1   6        8.70        6.72      0.60 o
  -5   1   6       22.06       21.09      0.90 o
  -4   1   6        5.24        4.17      0.48 o
  -3   1   6      187.91      170.25      3.19 o
  -2   1   6       12.29       11.00      1.04 o
  -1   1   6      402.50      436.72      5.65 o
   0   1   6        4.54        2.80      0.27 o
   1   1   6       23.87       24.72      0.64 o
   2   1   6       15.61       20.44      0.47 o
   3   1   6        1.55        0.55      0.41 o
   4   1   6       87.02       82.15      1.65 o
   5   1   6       19.66       19.60      0.67 o
   6   1   6        5.18        6.36      0.48 o
   9   1   6        2.08        5.69      1.14 o
  -9   2   6        0.45        0.64      1.14 o
  -8   2   6       71.43       74.89      4.20 o
  -7   2   6       10.29        9.10      0.97 o
  -6   2   6       11.19       11.05      0.72 o
  -5   2   6       23.85       25.02      1.71 o
  -4   2   6      277.51      260.16      5.24 o
  -3   2   6       27.38       18.89      1.03 o
  -2   2   6      106.42      121.44      1.97 o
  -1   2   6      832.87      901.01     11.08 o
   0   2   6       39.36       37.06      0.74 o
   1   2   6        2.68        1.77      0.22 o
   2   2   6       98.77      143.10      1.67 o
   3   2   6      336.86      350.39      5.73 o
   4   2   6      299.66      312.89      5.09 o
   5   2   6      349.91      330.06      5.31 o
   6   2   6      394.12      368.33      6.90 o
   9   2   6       33.81       30.94      2.20 o
  -9   3   6        0.15        2.35      1.35 o
  -8   3   6       94.11       92.88      4.76 o
  -7   3   6       69.28       64.79      2.32 o
  -6   3   6       10.48        9.99      0.59 o
  -5   3   6       62.55       61.58      1.60 o
  -4   3   6      144.72      145.62      2.62 o
  -3   3   6     2357.03     2281.82     33.66 o
  -2   3   6      278.92      289.78      3.97 o
  -1   3   6      521.84      524.06      6.67 o
   0   3   6       73.07       76.62      1.20 o
   1   3   6       19.97       27.44      0.55 o
   2   3   6      202.03      227.05      2.33 o
   3   3   6        0.00        0.32      0.12 o
   4   3   6      395.50      435.23      6.97 o
   5   3   6       82.70       73.18      1.45 o
   6   3   6      123.23      112.89      1.98 o
   7   3   6       80.33       70.00      2.56 o
   9   3   6        0.08       -0.14      0.78 o
  -8   4   6       86.44       80.22      4.48 o
  -7   4   6      123.21      137.61      6.04 o
  -6   4   6        0.75        0.10      0.40 o
  -5   4   6      171.80      180.55      2.70 o
  -4   4   6      103.35      102.09      2.05 o
  -3   4   6      278.37      279.60      4.36 o
  -2   4   6       11.52       12.26      1.01 o
  -1   4   6       39.01       40.52      0.95 o
   0   4   6        0.20        0.55      0.19 o
   1   4   6       18.63       17.85      0.44 o
   2   4   6      289.03      314.22      3.60 o
   3   4   6        8.02        8.81      0.31 o
   4   4   6       23.79       29.25      0.75 o
   5   4   6       41.51       37.34      0.93 o
   6   4   6       79.97       80.07      2.01 o
   7   4   6        0.22        0.47      0.22 o
   8   4   6       68.97       71.69      1.93 o
   9   4   6        0.77        1.07      0.92 o
  -8   5   6        0.90        1.92      1.35 o
  -7   5   6       12.88       10.38      1.92 o
  -6   5   6        0.00        0.07      0.82 o
  -5   5   6      140.75      134.01      2.13 o
  -4   5   6       17.87       18.61      0.85 o
  -3   5   6        5.73        7.55      0.59 o
  -2   5   6      106.11       94.18      3.72 o
  -1   5   6       15.34       15.99      0.58 o
   0   5   6     1141.48     1239.18     13.66 o
   1   5   6      389.53      410.08      4.37 o
   2   5   6     1605.28     1670.66     19.88 o
   3   5   6      109.25      119.23      1.74 o
   4   5   6       23.58       26.20      0.52 o
   5   5   6        4.28        3.88      0.41 o
   6   5   6       59.43       59.96      1.30 o
   7   5   6       54.82       49.13      1.12 o
   8   5   6        7.18        7.73      0.71 o
   9   5   6        3.30        3.16      0.50 o
  10   5   6       24.71       39.06      1.39 o
  -7   6   6        7.15        6.74      1.08 o
  -6   6   6       36.01       35.08      3.31 o
  -5   6   6        9.30       10.86      0.73 o
  -4   6   6      174.74      183.57      2.84 o
  -3   6   6       67.98       67.68      1.41 o
  -2   6   6        5.43        6.87      0.51 o
  -1   6   6      111.84      115.66      1.96 o
   0   6   6       41.32       41.52      1.57 o
   1   6   6       92.19       81.42      1.63 o
   2   6   6       13.84       10.67      0.40 o
   3   6   6      103.04       94.14      1.52 o
   4   6   6       38.14       37.12      0.82 o
   5   6   6       18.98       15.51      0.47 o
   6   6   6        2.96        3.73      0.42 o
   7   6   6      755.31      702.66     13.85 o
   8   6   6       61.93       60.38      1.93 o
   9   6   6       14.60       14.79      0.96 o
  10   6   6       11.21       11.23      0.85 o
  -7   7   6        8.07       10.53      1.23 o
  -6   7   6        4.79        5.18      0.99 o
  -5   7   6       50.45       44.71      1.56 o
  -4   7   6      112.46      109.08      2.53 o
  -3   7   6       31.94       25.79      0.99 o
  -2   7   6       69.60       62.80      1.51 o
  -1   7   6        0.14        0.79      0.38 o
   0   7   6       16.98       20.36      0.84 o
   1   7   6      168.15      169.62      2.86 o
   2   7   6        9.80        8.98      0.43 o
   3   7   6       41.48       44.99      1.18 o
   4   7   6      580.12      585.32      8.09 o
   5   7   6       36.03       33.96      0.76 o
   6   7   6      204.79      189.72      2.40 o
   7   7   6       18.62       22.98      2.20 o
   8   7   6       36.28       35.48      1.56 o
   9   7   6        0.00        0.26      0.53 o
  10   7   6        0.08        0.46      0.54 o
  -6   8   6       54.69       64.23      2.58 o
  -5   8   6        8.56        9.30      1.24 o
  -4   8   6       39.03       40.32      1.73 o
  -3   8   6       57.86       58.69      1.20 o
  -2   8   6        3.45        3.82      0.41 o
  -1   8   6      184.60      181.97      2.76 o
   0   8   6       24.85       25.33      1.31 o
   1   8   6        1.03        2.73      0.48 o
   2   8   6        0.01        0.40      0.32 o
   3   8   6       39.34       38.46      1.08 o
   4   8   6        2.14        3.72      0.42 o
   5   8   6       19.72       19.25      1.01 o
   6   8   6        5.46        6.19      1.21 o
   7   8   6       14.38       13.06      1.06 o
   8   8   6        7.06        5.54      0.80 o
   9   8   6        9.28       10.06      0.96 o
  -5   9   6        3.15        1.52      0.85 o
  -4   9   6        1.14        2.01      0.85 o
  -3   9   6        5.37        6.72      0.79 o
  -2   9   6       26.80       25.00      0.80 o
  -1   9   6      202.42      207.15      3.11 o
   0   9   6        0.62        0.71      0.36 o
   1   9   6      296.12      298.26      4.16 o
   2   9   6       22.81       22.59      0.80 o
   3   9   6      124.79      127.21      2.14 o
   4   9   6       26.24       28.54      1.23 o
   5   9   6        1.81        2.35      0.42 o
   6   9   6      140.28      129.93      3.52 o
   7   9   6        5.01        2.94      0.68 o
   8   9   6        4.09        3.64      0.73 o
   9   9   6        4.64        5.44      0.87 o
  -4  10   6       15.51       19.53      1.62 o
  -3  10   6       15.04       22.12      1.69 o
  -2  10   6       36.09       34.75      1.46 o
  -1  10   6       61.76       62.15      1.52 o
   0  10   6        7.69        9.32      0.69 o
   1  10   6       64.56       64.21      1.58 o
   2  10   6        0.67        1.02      0.43 o
   3  10   6        9.00        8.83      0.73 o
   4  10   6       28.09       22.61      0.97 o
   5  10   6      241.68      249.06      6.13 o
   6  10   6      109.28      100.43      3.34 o
   7  10   6       23.13       28.35      1.53 o
   8  10   6       28.03       31.94      2.95 o
   9  10   6        7.20       10.42      1.14 o
  -3  11   6       16.66       21.27      1.71 o
  -2  11   6       15.78       19.30      1.61 o
  -1  11   6      170.47      167.08      3.76 o
   0  11   6       27.94       29.62      1.09 o
   1  11   6       92.09       92.76      2.63 o
   2  11   6       23.37       25.68      1.07 o
   3  11   6      156.45      161.17      3.02 o
   4  11   6        0.46        0.01      0.44 o
   5  11   6        3.91        4.56      0.89 o
   6  11   6        1.36        0.28      0.60 o
   7  11   6        2.21        1.46      0.70 o
   8  11   6       11.03       11.45      1.74 o
  -1  12   6        2.09        2.29      0.94 o
   0  12   6        0.02       -0.39      0.54 o
   1  12   6       47.80       44.40      1.39 o
   2  12   6       11.86       14.48      0.93 o
   3  12   6        8.54        8.66      0.79 o
   4  12   6       75.65       77.64      2.22 o
   5  12   6        7.66        9.83      1.42 o
   6  12   6        1.50        0.10      0.96 o
   7  12   6        1.52        0.82      0.68 o
   2  13   6       56.50       56.72      1.67 o
   3  13   6        5.15        4.92      0.78 o
   4  13   6        6.15        8.38      0.91 o
   5  13   6        0.05        0.50      0.70 o
  -5  -7   7        0.41        0.46      0.85 o
  -4  -7   7       22.44       27.19      1.93 o
  -3  -7   7        3.46        1.85      0.84 o
  -2  -7   7        0.45        0.46      0.75 o
  -1  -7   7        0.20        0.50      1.14 o
   0  -7   7       21.98       19.74      2.17 o
  -7  -6   7       36.47       36.67      2.35 o
  -6  -6   7       13.35       15.40      3.59 o
  -5  -6   7        0.01        1.26      0.82 o
  -4  -6   7       32.71       38.17      1.63 o
  -3  -6   7       24.51       28.43      1.41 o
  -2  -6   7       76.42       73.27      3.52 o
  -1  -6   7       24.59       22.11      1.96 o
   0  -6   7        1.45        1.57      0.76 o
   1  -6   7       14.12       12.89      1.28 o
   2  -6   7        0.58        0.57      1.07 o
  -8  -5   7        3.85        2.70      1.49 o
  -7  -5   7        6.73        6.95      1.23 o
  -6  -5   7       61.86       74.66      4.91 o
  -5  -5   7       45.34       46.37      7.54 o
  -4  -5   7       19.98       18.14      1.58 o
  -3  -5   7        2.86        3.29      0.68 o
  -2  -5   7      125.95      126.90      3.58 o
  -1  -5   7        0.16       -0.60      0.64 o
   0  -5   7        1.63        2.34      0.89 o
   1  -5   7       66.20       55.62      2.22 o
   2  -5   7       19.37       24.89      2.49 o
   3  -5   7       22.23       29.23      2.49 o
  -8  -4   7        0.06        0.75      0.80 o
  -7  -4   7      163.16      191.75      5.38 o
  -6  -4   7      203.85      213.06      5.76 o
  -5  -4   7        4.22        4.06      1.42 o
  -4  -4   7        0.34        0.78      0.75 o
  -3  -4   7       45.38       50.54      4.16 o
  -2  -4   7       17.43       15.39      1.04 o
  -1  -4   7      211.48      203.45      3.57 o
   0  -4   7       77.03       79.21      2.05 o
   1  -4   7       80.44       70.81      2.42 o
   2  -4   7        3.05        3.06      1.21 o
   3  -4   7       12.74       12.09      1.71 o
   4  -4   7        0.02        0.28      0.92 o
   5  -4   7        0.17       -0.57      0.92 o
  -9  -3   7        6.45        7.11      1.92 o
  -8  -3   7        1.99        1.03      1.67 o
  -7  -3   7       19.40       22.70      1.81 o
  -6  -3   7        0.71        0.53      0.80 o
  -5  -3   7      129.42      132.42      4.00 o
  -4  -3   7        7.49        8.69      1.13 o
  -3  -3   7       25.22       25.48      1.25 o
  -2  -3   7        0.27        0.37      0.86 o
  -1  -3   7       36.42       40.44      1.25 o
   0  -3   7       45.33       48.61      1.33 o
   1  -3   7      113.04      117.53      2.68 o
   2  -3   7      123.06      112.93      4.62 o
   3  -3   7      202.27      188.18      6.61 o
   4  -3   7       13.19       13.01      1.64 o
   5  -3   7        2.73        2.77      1.07 o
   6  -3   7       12.49       10.81      1.49 o
  -9  -2   7        0.45       -0.21      1.28 o
  -8  -2   7        2.56        2.48      0.89 o
  -7  -2   7       23.19       22.26      1.73 o
  -6  -2   7       10.69        8.04      1.49 o
  -5  -2   7       90.57       88.04      3.04 o
  -4  -2   7       37.30       35.84      2.45 o
  -3  -2   7        2.82        3.48      0.78 o
  -2  -2   7        3.68        3.96      0.53 o
  -1  -2   7      228.21      225.99      3.72 o
   0  -2   7       72.34       78.59      1.71 o
   1  -2   7        0.36       -0.19      0.32 o
   2  -2   7        1.40        1.50      0.43 o
   3  -2   7        1.77        0.29      0.56 o
   4  -2   7       21.95       28.30      1.99 o
   5  -2   7       20.53       16.43      1.64 o
   6  -2   7        0.03       -0.07      0.71 o
  -9  -1   7        0.79       -1.14      1.14 o
  -8  -1   7        0.06       -0.14      1.07 o
  -7  -1   7        0.87        0.57      0.92 o
  -6  -1   7      133.30      129.96      3.89 o
  -5  -1   7        0.53        0.37      0.73 o
  -4  -1   7      429.16      415.62      7.40 o
  -3  -1   7       63.27       64.31      2.29 o
  -2  -1   7      139.50      150.69      2.57 o
  -1  -1   7        2.61        4.41      0.45 o
   0  -1   7        2.60        2.35      0.37 o
   1  -1   7       81.14       82.73      1.72 o
   2  -1   7      142.18      153.71      2.99 o
   3  -1   7      138.77      127.75      2.46 o
   4  -1   7       75.90       82.11      4.20 o
   5  -1   7      246.82      248.13      7.61 o
   6  -1   7        3.86        3.56      0.85 o
   7  -1   7        0.32        2.35      0.78 o
  -9   0   7        7.94        8.68      1.99 o
  -8   0   7        0.28        0.92      1.07 o
  -7   0   7      140.37      134.80      4.37 o
  -6   0   7        4.05        2.21      0.66 o
  -5   0   7        7.27        5.75      0.74 o
  -4   0   7       49.52       47.03      1.61 o
  -3   0   7       20.61       18.92      1.37 o
  -2   0   7      477.45      486.18      7.90 o
  -1   0   7       11.35       17.73      0.70 o
   0   0   7      163.10      179.94      2.65 o
   1   0   7        6.45        8.03      0.70 o
   2   0   7        1.88        2.23      0.35 o
   3   0   7      158.85      166.69      3.17 o
   4   0   7       82.70       73.60      2.14 o
   5   0   7      190.32      173.73      3.95 o
   6   0   7       21.02       21.78      1.03 o
   7   0   7        5.05        3.70      0.78 o
  -9   1   7        1.63        4.05      1.56 o
  -8   1   7        0.53       -0.92      0.92 o
  -7   1   7        5.35        4.69      0.70 o
  -6   1   7       69.42       65.56      1.68 o
  -5   1   7       30.38       30.21      1.08 o
  -4   1   7        7.89        8.96      0.69 o
  -3   1   7        1.39       -0.03      0.43 o
  -2   1   7      139.49      161.96      4.21 o
  -1   1   7      385.53      392.77      5.87 o
   0   1   7     1093.16     1194.66     14.32 o
   1   1   7      224.09      220.82      3.43 o
   2   1   7        3.22        3.13      0.33 o
   3   1   7       19.36       21.30      0.86 o
   4   1   7        1.43        2.03      0.40 o
   5   1   7       41.43       36.20      1.01 o
   6   1   7       21.13       18.56      0.91 o
   7   1   7      202.15      178.78      3.75 o
  -9   2   7        2.18        1.28      1.28 o
  -8   2   7       36.04       31.93      2.92 o
  -7   2   7       21.02       17.59      1.42 o
  -6   2   7      159.76      157.92      4.85 o
  -5   2   7        9.34       10.23      0.73 o
  -4   2   7        1.54        1.59      0.45 o
  -3   2   7       24.64       23.79      0.94 o
  -2   2   7       11.53       11.60      0.68 o
  -1   2   7        0.37       -0.07      0.32 o
   0   2   7      179.18      181.11      3.81 o
   1   2   7       38.13       33.35      0.81 o
   2   2   7        8.82       10.70      0.41 o
   3   2   7      165.51      161.36      2.51 o
   4   2   7       14.44       19.00      0.76 o
   5   2   7        0.28        1.00      0.33 o
   6   2   7       55.65       40.20      1.00 o
   7   2   7        1.92        1.61      0.36 o
  -9   3   7       10.62       16.29      2.49 o
  -8   3   7       50.86       47.93      3.41 o
  -7   3   7       18.67       22.60      1.51 o
  -6   3   7       73.97       74.01      2.07 o
  -5   3   7      217.98      218.07      3.72 o
  -4   3   7      288.80      286.81      4.58 o
  -3   3   7        1.71        1.68      0.42 o
  -2   3   7      121.27      118.38      2.02 o
  -1   3   7        2.75        2.67      0.35 o
   0   3   7       91.43       87.61      2.33 o
   1   3   7       19.00       27.40      0.73 o
   2   3   7      118.19      125.01      1.68 o
   3   3   7      121.92      129.90      1.52 o
   4   3   7      329.05      339.59      5.62 o
   5   3   7      310.92      295.60      4.90 o
   6   3   7       38.12       40.31      0.97 o
   7   3   7       14.31       14.22      0.63 o
   9   3   7       21.81       20.70      2.13 o
  -8   4   7        0.00       -0.14      1.07 o
  -7   4   7        5.10        3.84      1.42 o
  -6   4   7       19.63       17.74      1.22 o
  -5   4   7        9.39       10.47      0.59 o
  -4   4   7      510.06      492.47      7.29 o
  -3   4   7      522.70      539.48      7.87 o
  -2   4   7      320.63      317.92      4.40 o
  -1   4   7        2.05        6.81      0.63 o
   0   4   7        2.83        4.00      0.56 o
   1   4   7       47.63       55.57      0.96 o
   2   4   7       32.74       26.28      0.66 o
   3   4   7      330.54      333.54      4.23 o
   4   4   7       14.90       14.93      0.59 o
   5   4   7        6.04        6.29      0.48 o
   6   4   7        5.89        4.33      0.48 o
   7   4   7        6.86        8.84      0.55 o
   8   4   7       11.49        9.60      0.55 o
   9   4   7        0.40        1.78      0.92 o
  -8   5   7       21.07       24.54      2.84 o
  -7   5   7        7.63       11.24      2.06 o
  -6   5   7       20.59       28.22      1.65 o
  -5   5   7      175.64      173.95      3.37 o
  -4   5   7       17.48       19.30      1.23 o
  -3   5   7       21.72       25.45      1.33 o
  -2   5   7        1.74        1.84      0.50 o
  -1   5   7        2.86        3.93      0.48 o
   0   5   7       32.01       31.52      0.85 o
   1   5   7       13.14       16.01      0.64 o
   2   5   7      275.44      284.04      4.84 o
   3   5   7       32.89       30.64      0.65 o
   4   5   7       17.39       18.43      0.47 o
   5   5   7       18.49       15.68      0.56 o
   6   5   7       84.23       80.43      1.64 o
   7   5   7        5.25        6.40      0.58 o
   8   5   7      123.67      122.13      3.08 o
   9   5   7       18.00       23.78      1.12 o
  -7   6   7       12.65       10.57      3.52 o
  -6   6   7        0.00       -0.20      0.68 o
  -5   6   7        0.03       -0.03      0.42 o
  -4   6   7        0.08       -0.18      0.39 o
  -3   6   7        0.03       -0.04      0.48 o
  -2   6   7        0.01        0.25      0.38 o
  -1   6   7        3.73        1.42      0.41 o
   0   6   7        2.57        3.20      0.45 o
   1   6   7      317.92      317.68      4.16 o
   2   6   7       67.03       63.24      1.87 o
   3   6   7        1.20        0.87      0.25 o
   4   6   7       57.97       63.27      1.31 o
   5   6   7       33.13       36.49      0.73 o
   6   6   7       86.46       69.15      1.28 o
   7   6   7      119.71      113.67      8.39 o
   8   6   7       11.29       10.03      0.85 o
   9   6   7       10.67       11.29      0.90 o
  -7   7   7        0.02        0.33      0.89 o
  -6   7   7        0.01       -0.10      0.73 o
  -5   7   7        8.31        8.24      0.85 o
  -4   7   7       31.30       37.78      1.31 o
  -3   7   7      341.10      330.81      6.64 o
  -2   7   7        8.36       11.14      0.75 o
  -1   7   7        0.18        0.34      0.39 o
   0   7   7      312.11      317.27      4.88 o
   1   7   7        0.02       -0.23      0.27 o
   2   7   7        4.70        5.78      0.38 o
   3   7   7       31.94       29.30      0.81 o
   4   7   7      184.73      188.51      2.68 o
   5   7   7      262.27      241.32      5.68 o
   6   7   7       24.96       22.35      1.35 o
   7   7   7      113.16      113.20      2.97 o
   8   7   7       26.45       25.57      2.20 o
   9   7   7       15.99       18.36      2.31 o
  -6   8   7       27.63       31.43      1.93 o
  -5   8   7        1.56        3.04      0.91 o
  -4   8   7        1.75        2.03      0.76 o
  -3   8   7      147.35      145.70      2.36 o
  -2   8   7       12.03        9.34      0.72 o
  -1   8   7      223.15      208.31      3.56 o
   0   8   7      226.20      239.37      3.93 o
   1   8   7        0.16        0.17      0.39 o
   2   8   7        0.70        0.73      0.26 o
   3   8   7      141.39      138.61      2.49 o
   4   8   7       24.58       26.28      0.90 o
   5   8   7       19.07       15.52      0.65 o
   6   8   7      113.83      106.74      2.92 o
   7   8   7       15.50       14.75      1.09 o
   8   8   7        2.08        3.49      0.70 o
   9   8   7       18.60       13.40      1.11 o
  -5   9   7        0.82        0.18      0.77 o
  -4   9   7       53.65       47.08      1.74 o
  -3   9   7        0.78       -0.42      0.42 o
  -2   9   7        1.50        2.18      0.39 o
  -1   9   7      120.90      113.16      2.00 o
   0   9   7        9.56       11.47      0.66 o
   1   9   7        2.43        2.98      0.43 o
   2   9   7      253.15      251.39      3.18 o
   3   9   7      379.07      385.97      5.19 o
   4   9   7      256.35      263.90      3.77 o
   5   9   7      215.05      216.13      3.55 o
   6   9   7      313.27      297.29      6.66 o
   7   9   7       65.54       61.48      2.20 o
   8   9   7        0.92        0.54      0.60 o
   9   9   7       18.62       20.43      1.35 o
  -4  10   7        3.20        4.95      1.24 o
  -3  10   7        6.48        9.45      1.23 o
  -2  10   7      115.43      123.52      2.60 o
  -1  10   7       27.82       24.65      0.89 o
   0  10   7       14.81       15.63      0.78 o
   1  10   7      209.57      203.75      3.15 o
   2  10   7      158.80      155.44      2.84 o
   3  10   7      401.02      391.13      5.33 o
   4  10   7       92.52       88.30      1.94 o
   5  10   7       43.48       41.87      1.46 o
   6  10   7        2.34        2.27      0.75 o
   7  10   7        8.73        9.67      1.32 o
   8  10   7        3.59        3.47      0.78 o
  -3  11   7       52.67       62.19      3.27 o
  -2  11   7       39.21       42.67      2.19 o
  -1  11   7       60.06       54.27      1.92 o
   0  11   7       71.58       78.17      1.84 o
   1  11   7       43.63       41.60      1.30 o
   2  11   7        7.90        8.97      0.72 o
   3  11   7        1.05        1.30      0.48 o
   4  11   7        0.05        0.26      0.49 o
   5  11   7       47.03       44.78      1.96 o
   6  11   7       21.99       25.42      1.78 o
   7  11   7        3.32        5.58      0.95 o
   8  11   7       18.07       17.96      1.45 o
  -1  12   7      147.40      164.84      7.43 o
   0  12   7        0.01        0.12      0.60 o
   1  12   7        0.88        0.86      0.47 o
   2  12   7       74.53       83.17      2.02 o
   3  12   7       66.62       64.55      1.95 o
   4  12   7       49.13       52.54      2.59 o
   5  12   7        1.11        1.49      0.78 o
   6  12   7        0.23       -0.30      0.65 o
   7  12   7        1.00        3.35      0.85 o
   1  13   7       21.42       24.94      1.50 o
   2  13   7        3.89        3.20      0.67 o
   3  13   7       34.25       38.22      1.55 o
   4  13   7        1.00        0.14      0.54 o
   5  13   7       26.95       29.01      1.73 o
  -5  -6   8       90.13       93.07      3.57 o
  -4  -6   8        0.35        0.50      1.35 o
  -3  -6   8        0.53        1.43      0.80 o
  -2  -6   8        4.34        3.48      0.96 o
  -1  -6   8        1.16        2.00      0.85 o
   0  -6   8        9.70       10.72      1.26 o
  -7  -5   8       19.54       24.36      2.04 o
  -6  -5   8       87.22       95.83      3.59 o
  -5  -5   8        2.96        3.14      0.97 o
  -4  -5   8       17.70       20.49      1.75 o
  -3  -5   8       48.19       49.85      2.47 o
  -2  -5   8       63.77       70.86      3.13 o
  -1  -5   8       36.88       34.96      1.83 o
   0  -5   8        4.86        4.17      0.94 o
   1  -5   8       94.28      108.87      7.97 o
   2  -5   8       22.95       22.30      3.24 o
  -8  -4   8        0.02        0.78      1.42 o
  -7  -4   8        1.03        1.14      0.91 o
  -6  -4   8       69.23       72.28      2.99 o
  -5  -4   8       35.53       38.78      2.13 o
  -4  -4   8        0.02        0.05      0.75 o
  -3  -4   8      205.50      201.14      4.20 o
  -2  -4   8      136.72      156.67      3.46 o
  -1  -4   8       94.36      103.35      6.01 o
   0  -4   8      154.69      147.44      7.79 o
   1  -4   8       33.10       33.96      3.63 o
   2  -4   8       93.41      109.63      3.33 o
   3  -4   8       22.11       30.86      2.63 o
   4  -4   8       13.52       18.85      2.20 o
  -8  -3   8       14.21       16.14      2.42 o
  -7  -3   8        8.46        7.66      1.23 o
  -6  -3   8      122.45      121.68      4.00 o
  -5  -3   8        0.13        0.83      0.78 o
  -4  -3   8       14.90       15.00      2.24 o
  -3  -3   8       33.09       32.81      1.39 o
  -2  -3   8      123.77      118.98      2.80 o
  -1  -3   8      208.70      188.65      3.84 o
   0  -3   8        1.65        1.58      0.49 o
   1  -3   8      165.26      156.16      4.05 o
   2  -3   8       60.62       56.63      2.20 o
   3  -3   8        9.13        8.25      1.49 o
   4  -3   8        2.36        6.04      1.35 o
   5  -3   8        0.87        0.36      1.00 o
  -8  -2   8        2.08        0.28      1.28 o
  -7  -2   8        9.17       10.70      1.38 o
  -6  -2   8      182.77      179.78      6.12 o
  -5  -2   8       64.22       64.01      2.67 o
  -4  -2   8       50.57       54.17      4.16 o
  -3  -2   8       16.52       15.25      1.35 o
  -2  -2   8       37.25       42.16      2.04 o
  -1  -2   8       71.16       72.35      1.75 o
   0  -2   8       24.87       24.18      1.12 o
   1  -2   8      118.78      118.00      3.88 o
   2  -2   8        1.43        2.30      1.28 o
   3  -2   8       46.47       44.02      2.70 o
   4  -2   8        4.84        5.83      1.28 o
   5  -2   8       14.11       14.22      1.71 o
   6  -2   8        0.58        1.35      1.00 o
  -9  -1   8        0.02        2.77      1.56 o
  -8  -1   8       10.20        6.90      1.85 o
  -7  -1   8       24.48       18.13      2.20 o
  -6  -1   8       15.24       14.37      1.45 o
  -5  -1   8        0.15       -0.37      0.70 o
  -4  -1   8       16.50       15.44      1.57 o
  -3  -1   8       19.10       24.92      1.24 o
  -2  -1   8        0.18        0.12      0.36 o
  -1  -1   8       33.42       33.35      1.02 o
   0  -1   8       37.53       38.09      2.17 o
   1  -1   8       47.25       55.99      1.44 o
   2  -1   8      336.33      328.80      4.93 o
   3  -1   8        0.19        0.14      0.85 o
   4  -1   8       53.87       58.17      2.92 o
   5  -1   8       10.64        8.46      1.28 o
   6  -1   8        1.16        0.00      0.71 o
  -9   0   8        9.45        9.81      2.13 o
  -8   0   8        2.34        0.28      1.28 o
  -7   0   8       12.52       10.57      1.28 o
  -6   0   8       39.56       38.07      1.82 o
  -5   0   8        0.00       -0.34      0.51 o
  -4   0   8        0.10        0.96      0.54 o
  -3   0   8       17.01       17.15      1.06 o
  -2   0   8      151.19      153.00      2.89 o
  -1   0   8       13.52       14.94      0.74 o
   0   0   8       48.62       46.73      1.13 o
   1   0   8      159.25      160.54      2.78 o
   2   0   8      123.70      111.93      1.84 o
   3   0   8        2.72        3.27      0.33 o
   4   0   8      151.75      138.53      3.49 o
   5   0   8        6.10        5.05      1.07 o
   6   0   8       11.99        8.32      1.14 o
   7   0   8       12.75       14.72      1.42 o
  -9   1   8       42.95       47.65      3.63 o
  -8   1   8        9.66        5.26      1.64 o
  -7   1   8        3.83        2.89      1.53 o
  -6   1   8       11.30       10.16      0.96 o
  -5   1   8      196.99      183.37      3.94 o
  -4   1   8       37.24       35.69      1.45 o
  -3   1   8       24.82       26.71      1.24 o
  -2   1   8        0.06       -0.02      0.40 o
  -1   1   8      320.59      321.39      4.57 o
   0   1   8      163.76      169.25      2.59 o
   1   1   8        0.67        0.66      0.28 o
   2   1   8      113.29      109.36      1.79 o
   3   1   8        0.94        1.23      0.26 o
   4   1   8      109.65      103.00      2.21 o
   5   1   8       31.90       31.18      1.04 o
   6   1   8       79.75       84.06      3.20 o
   7   1   8       14.07       19.98      1.35 o
  -8   2   8        0.56        0.50      1.21 o
  -7   2   8        6.84        7.16      1.07 o
  -6   2   8       19.28       21.29      1.25 o
  -5   2   8        7.18        5.97      2.04 o
  -4   2   8      136.65      134.56      3.08 o
  -3   2   8       45.04       46.29      1.57 o
  -2   2   8       34.00       38.58      1.24 o
  -1   2   8        4.93        4.89      0.55 o
   0   2   8      281.85      277.48      4.23 o
   1   2   8       14.15       17.27      0.67 o
   2   2   8       77.82       62.28      1.20 o
   3   2   8      218.60      218.24      2.65 o
   4   2   8       99.52       99.59      2.52 o
   5   2   8        7.22        6.98      0.55 o
   6   2   8       27.43       30.78      1.18 o
   7   2   8       10.57       10.53      1.00 o
  -8   3   8        3.11        5.33      1.71 o
  -7   3   8        0.49        0.18      0.65 o
  -6   3   8        3.51        1.01      0.87 o
  -5   3   8      117.56      122.95      2.96 o
  -4   3   8      117.41      119.38      2.87 o
  -3   3   8      108.26      103.25      3.60 o
  -2   3   8       72.94       61.95      1.99 o
  -1   3   8      120.69      115.70      2.28 o
   0   3   8       55.47       46.04      1.27 o
   1   3   8       33.64       30.69      0.93 o
   2   3   8      286.15      299.54      3.60 o
   3   3   8        2.70        3.79      0.27 o
   4   3   8      238.80      231.71      3.51 o
   5   3   8       81.01       76.57      1.71 o
   6   3   8       14.25       11.64      0.63 o
   7   3   8       23.03       15.90      0.73 o
   8   3   8       79.31       64.65      2.20 o
  -8   4   8        1.34        6.26      1.71 o
  -7   4   8        1.33       -0.57      1.00 o
  -6   4   8        7.14        6.33      0.76 o
  -5   4   8      117.81      113.94      2.80 o
  -4   4   8     2084.17     1946.18     42.61 o
  -3   4   8      327.72      301.55      6.87 o
  -2   4   8       26.65       28.42      2.11 o
  -1   4   8        8.43       10.50      1.04 o
   0   4   8        7.33        9.57      0.66 o
   1   4   8       11.64       14.38      0.81 o
   2   4   8       94.90      102.19      1.96 o
   3   4   8      375.78      406.26      5.16 o
   4   4   8      259.31      246.91      3.73 o
   5   4   8      224.02      214.12      3.79 o
   6   4   8       41.79       32.52      0.96 o
   7   4   8       14.05       13.15      0.73 o
   8   4   8        7.70        8.10      0.53 o
   9   4   8        1.79        3.20      1.14 o
  -8   5   8        0.22       -1.00      1.21 o
  -7   5   8        4.78        7.68      1.78 o
  -6   5   8      100.43      102.86      3.35 o
  -5   5   8      104.69      112.47      4.82 o
  -4   5   8      283.27      256.82      8.60 o
  -3   5   8        7.48        8.01      0.83 o
  -2   5   8        7.83        8.40      0.76 o
  -1   5   8       21.59       18.48      0.89 o
   0   5   8        3.99        3.48      0.41 o
   1   5   8       67.36       80.06      1.49 o
   2   5   8       72.08       74.13      1.38 o
   3   5   8      214.52      203.78      2.56 o
   4   5   8      118.19      116.72      1.56 o
   5   5   8      211.08      212.71      3.21 o
   6   5   8       13.74       12.47      0.78 o
   7   5   8       86.57       83.29      2.11 o
   8   5   8        2.97        4.49      1.39 o
   9   5   8       12.70       14.25      0.88 o
  -7   6   8        0.01        0.85      1.35 o
  -6   6   8        1.59        3.28      0.87 o
  -5   6   8       12.79       14.71      1.09 o
  -4   6   8        7.84        7.82      0.89 o
  -3   6   8      117.66      119.85      2.46 o
  -2   6   8        6.80        6.87      0.63 o
  -1   6   8       44.55       51.57      3.61 o
   0   6   8        7.69        8.46      0.63 o
   1   6   8      376.23      391.68      6.27 o
   2   6   8       19.70       21.96      0.75 o
   3   6   8      231.58      227.66      3.55 o
   4   6   8        5.28        5.99      0.43 o
   5   6   8        4.93        6.53      0.49 o
   6   6   8       10.04        8.76      0.84 o
   7   6   8       17.97       17.06      0.93 o
   8   6   8        0.80        0.80      0.43 o
   9   6   8       32.53       41.52      1.58 o
  -6   7   8        0.01        0.94      0.82 o
  -5   7   8        0.44        0.52      0.60 o
  -4   7   8       39.46       41.04      2.10 o
  -3   7   8       49.59       47.01      1.39 o
  -2   7   8        3.21        1.84      0.48 o
  -1   7   8       18.36       19.11      0.92 o
   0   7   8        0.19        0.05      0.36 o
   1   7   8        1.49        1.36      0.42 o
   2   7   8       64.00       67.90      1.26 o
   3   7   8       66.04       65.51      1.45 o
   4   7   8       19.41       19.45      0.72 o
   5   7   8        0.13       -0.07      0.33 o
   6   7   8      302.63      294.35      4.84 o
   7   7   8        2.80        3.93      1.85 o
   8   7   8       16.36       12.24      0.99 o
   9   7   8       14.31       12.06      1.46 o
  -6   8   8       11.45        8.15      1.19 o
  -5   8   8       59.24       48.76      1.77 o
  -4   8   8       25.89       30.53      1.91 o
  -3   8   8       15.81       13.47      0.88 o
  -2   8   8       21.36       17.06      0.93 o
  -1   8   8        9.00        7.81      0.70 o
   0   8   8       42.17       46.16      1.34 o
   1   8   8       58.19       58.33      1.77 o
   2   8   8       17.04       16.97      0.70 o
   3   8   8      183.47      188.45      3.17 o
   4   8   8       13.40       13.98      0.81 o
   5   8   8       26.97       18.58      1.85 o
   6   8   8       44.30       51.70      1.81 o
   7   8   8        3.29        4.29      0.59 o
   8   8   8       10.23        6.42      0.83 o
   9   8   8       19.11       18.60      1.24 o
  -5   9   8        2.70        1.67      0.90 o
  -4   9   8       53.59       57.16      1.97 o
  -3   9   8        0.14        0.83      0.51 o
  -2   9   8       68.11       73.25      1.85 o
  -1   9   8       99.22       93.15      2.74 o
   0   9   8       13.26       12.79      0.84 o
   1   9   8       28.33       28.18      1.06 o
   2   9   8       32.48       32.43      1.09 o
   3   9   8       27.38       27.20      0.99 o
   4   9   8       26.94       31.16      1.04 o
   5   9   8        4.98        3.66      0.63 o
   6   9   8       41.26       39.68      1.40 o
   7   9   8        0.35       -0.50      0.58 o
   8   9   8       13.13       13.22      1.46 o
  -4  10   8        1.24        2.64      0.96 o
  -3  10   8        0.48        0.75      0.63 o
  -2  10   8        1.55        1.86      0.55 o
  -1  10   8        2.64        2.30      0.43 o
   0  10   8       52.15       51.52      1.30 o
   1  10   8       74.10       75.07      1.60 o
   2  10   8       19.14       19.96      0.87 o
   3  10   8        5.50        5.82      0.54 o
   4  10   8       26.81       30.78      1.09 o
   5  10   8       24.67       22.87      1.23 o
   6  10   8        4.84        6.22      1.10 o
   7  10   8        0.20        0.85      0.63 o
   8  10   8       37.20       37.75      1.79 o
  -3  11   8        0.36        2.24      0.97 o
  -2  11   8       68.05       68.53      2.81 o
  -1  11   8       23.84       27.93      1.23 o
   0  11   8        0.10        0.20      0.38 o
   1  11   8        0.03       -0.37      0.37 o
   2  11   8      196.43      198.18      3.16 o
   3  11   8       16.81       12.85      0.77 o
   4  11   8      109.62      109.06      2.71 o
   5  11   8      153.50      144.86      6.22 o
   6  11   8       98.33      104.24      3.24 o
   7  11   8       83.00       95.38      3.16 o
  -1  12   8       15.40       16.77      1.61 o
   0  12   8        9.58       11.40      1.08 o
   1  12   8       11.35       15.43      1.17 o
   2  12   8      209.59      220.23      3.93 o
   3  12   8        1.90        0.70      0.55 o
   4  12   8        0.11       -0.35      0.51 o
   5  12   8        7.81        5.85      1.01 o
   6  12   8        4.39        4.76      0.93 o
   2  13   8        3.94        3.73      0.73 o
   3  13   8       44.08       47.97      1.73 o
   4  13   8       47.60       48.32      2.16 o
  -5  -5   9        0.00        0.14      0.92 o
  -4  -5   9        0.80        1.64      1.56 o
  -3  -5   9        4.24        3.67      0.94 o
  -2  -5   9        5.47        3.96      1.35 o
  -1  -5   9        3.34        4.86      1.04 o
   0  -5   9        0.00       -0.70      0.70 o
  -6  -4   9        0.02        0.89      0.93 o
  -5  -4   9        0.97        1.02      0.89 o
  -4  -4   9       52.50       54.56      2.56 o
  -3  -4   9      193.55      205.55      4.38 o
  -2  -4   9        1.27        4.30      1.14 o
  -1  -4   9        9.84        9.95      1.88 o
   0  -4   9       23.00       22.20      1.67 o
   1  -4   9       27.67       28.17      1.76 o
   2  -4   9       47.62       49.76      2.25 o
  -7  -3   9       91.72       97.38      3.67 o
  -6  -3   9       22.19       23.59      1.96 o
  -5  -3   9       13.49       19.23      4.23 o
  -4  -3   9        1.27        0.73      0.80 o
  -3  -3   9        0.23        0.32      1.10 o
  -2  -3   9       70.14       73.23      2.69 o
  -1  -3   9       35.18       32.43      1.78 o
   0  -3   9       81.84       84.64      2.87 o
   1  -3   9      122.36      116.75      3.46 o
   2  -3   9        0.19        0.28      1.00 o
   3  -3   9       13.71       18.77      1.48 o
   4  -3   9        2.15        3.98      1.28 o
  -8  -2   9        3.49        3.70      1.56 o
  -7  -2   9       25.00       22.51      2.31 o
  -6  -2   9       89.97       95.90      5.30 o
  -5  -2   9       11.51       13.44      1.78 o
  -4  -2   9       14.53       12.45      1.38 o
  -3  -2   9       57.60       58.10      2.46 o
  -2  -2   9        2.67        2.95      0.65 o
  -1  -2   9        0.67        0.20      0.93 o
   0  -2   9      103.49      113.28      3.30 o
   1  -2   9       69.77       65.99      3.56 o
   2  -2   9      189.58      182.84      4.58 o
   3  -2   9        0.47        0.31      0.67 o
   4  -2   9        0.29        0.43      1.00 o
   5  -2   9       14.92       12.73      1.71 o
  -8  -1   9        1.12        3.56      1.56 o
  -7  -1   9       33.88       31.15      2.19 o
  -6  -1   9       89.75       77.14      3.11 o
  -5  -1   9      127.18      117.20      5.97 o
  -4  -1   9        3.31        6.23      0.82 o
  -3  -1   9       25.14       24.58      1.31 o
  -2  -1   9      135.91      133.22      2.64 o
  -1  -1   9       75.72       84.70      1.75 o
   0  -1   9       13.07       13.23      0.74 o
   1  -1   9        2.84        2.09      0.72 o
   2  -1   9       25.61       25.61      2.42 o
   3  -1   9       20.17       17.26      1.28 o
   4  -1   9        0.03       -0.64      0.85 o
   5  -1   9        1.27        1.07      0.92 o
  -8   0   9        9.73       12.37      2.28 o
  -7   0   9       31.86       30.87      2.05 o
  -6   0   9        6.23        4.72      0.83 o
  -5   0   9      166.06      151.63      3.58 o
  -4   0   9       38.40       41.26      2.06 o
  -3   0   9       23.65       19.15      1.17 o
  -2   0   9        0.56        1.09      0.84 o
  -1   0   9       13.29       13.67      0.74 o
   0   0   9      147.33      151.47      2.50 o
   1   0   9      179.37      183.09      3.18 o
   2   0   9      207.31      202.70      4.67 o
   3   0   9       91.50       94.53      2.80 o
   4   0   9      125.29      130.07      4.91 o
   5   0   9       20.97       22.40      1.85 o
   6   0   9        1.85        1.78      0.85 o
  -8   1   9       60.74       45.66      3.63 o
  -7   1   9        2.78        4.92      1.04 o
  -6   1   9        7.83        6.60      0.89 o
  -5   1   9        6.09        5.83      0.86 o
  -4   1   9       11.99       10.47      1.43 o
  -3   1   9      116.97      116.77      2.89 o
  -2   1   9       71.91       70.31      2.06 o
  -1   1   9        3.02        5.35      0.60 o
   0   1   9        1.46        1.67      0.40 o
   1   1   9       86.66       88.26      1.91 o
   2   1   9      393.88      398.26      5.24 o
   3   1   9      108.16      104.20      1.72 o
   4   1   9      118.17      108.72      2.92 o
   5   1   9        1.26        0.82      0.50 o
   6   1   9        1.36        1.99      0.78 o
   7   1   9       48.65       62.94      2.70 o
  -8   2   9        2.02        0.78      1.35 o
  -7   2   9        3.18        1.87      0.82 o
  -6   2   9        5.62        5.53      0.80 o
  -5   2   9        5.51        4.84      0.77 o
  -4   2   9        1.80        1.84      0.61 o
  -3   2   9       10.11       12.27      1.10 o
  -2   2   9       13.76       15.60      1.04 o
  -1   2   9       13.21       14.82      1.22 o
   0   2   9      136.88      155.35      2.49 o
   1   2   9        4.56        5.00      0.53 o
   2   2   9       77.33       75.70      1.44 o
   3   2   9       34.21       37.16      0.73 o
   4   2   9       50.85       50.62      1.34 o
   5   2   9       11.53       13.19      0.92 o
   6   2   9       39.58       38.12      1.46 o
   7   2   9       10.64       11.24      1.14 o
  -8   3   9        4.99        2.42      1.42 o
  -7   3   9        1.35        3.59      0.92 o
  -6   3   9        3.69        4.08      0.73 o
  -5   3   9        0.45        1.22      0.59 o
  -4   3   9        8.98        7.41      0.97 o
  -3   3   9      188.45      182.27      3.91 o
  -2   3   9        7.06        8.12      0.96 o
  -1   3   9       27.52       27.90      1.07 o
   0   3   9       46.82       44.16      1.29 o
   1   3   9       40.54       40.88      1.05 o
   2   3   9       90.37       99.44      1.53 o
   3   3   9        6.59        6.69      0.36 o
   4   3   9       12.08       11.95      0.65 o
   5   3   9        7.15        5.06      0.51 o
   6   3   9       29.78       34.00      1.28 o
   7   3   9        3.96        3.80      0.64 o
  -8   4   9        0.04        0.28      1.35 o
  -7   4   9        9.53        6.26      1.78 o
  -6   4   9       89.63       92.80      2.60 o
  -5   4   9       75.65       64.66      2.08 o
  -4   4   9       25.94       27.14      1.93 o
  -3   4   9        3.01        1.75      0.66 o
  -2   4   9       20.71       23.56      1.20 o
  -1   4   9       60.12       60.87      1.99 o
   0   4   9        0.48        1.17      0.41 o
   1   4   9       62.38       61.69      1.37 o
   2   4   9      989.43      993.48     11.96 o
   3   4   9       30.83       27.15      1.16 o
   4   4   9      270.88      266.81      4.04 o
   5   4   9        0.76        1.24      0.34 o
   6   4   9       38.86       40.35      1.41 o
   7   4   9        1.28        0.80      0.39 o
   8   4   9        6.84        5.15      0.53 o
  -7   5   9        2.87        5.12      1.71 o
  -6   5   9       20.90       28.32      2.03 o
  -5   5   9      161.78      143.06      3.40 o
  -4   5   9      204.16      184.32      4.01 o
  -3   5   9       69.63       64.78      1.97 o
  -2   5   9      122.96      134.73      3.16 o
  -1   5   9       62.68       56.92      1.75 o
   0   5   9      154.55      144.94      3.40 o
   1   5   9       74.96       70.43      1.43 o
   2   5   9      283.09      284.02      3.92 o
   3   5   9        4.61        5.37      0.37 o
   4   5   9       48.11       45.32      0.81 o
   5   5   9       23.46       22.74      0.77 o
   6   5   9        5.72        4.01      0.47 o
   7   5   9        2.69        3.54      0.55 o
   8   5   9        0.21        1.63      0.53 o
  -7   6   9        5.27        4.69      1.71 o
  -6   6   9       11.86       19.65      1.67 o
  -5   6   9       32.71       36.24      1.57 o
  -4   6   9       11.95        9.02      0.93 o
  -3   6   9       20.36       17.28      1.15 o
  -2   6   9       18.21       16.81      1.20 o
  -1   6   9        5.79        6.04      0.62 o
   0   6   9        5.95        5.62      0.52 o
   1   6   9        4.80        5.26      0.49 o
   2   6   9       15.53       15.28      0.69 o
   3   6   9        1.55        1.98      0.46 o
   4   6   9      170.12      165.64      2.16 o
   5   6   9        1.05        1.54      0.40 o
   6   6   9        3.77        4.86      0.50 o
   7   6   9      102.24      101.11      2.06 o
   8   6   9       23.04       27.04      1.13 o
  -6   7   9       14.02       12.23      1.42 o
  -5   7   9       26.89       32.23      1.51 o
  -4   7   9        1.59        0.11      0.52 o
  -3   7   9       12.21       14.18      0.92 o
  -2   7   9       14.73       12.78      0.83 o
  -1   7   9        1.63        3.06      0.55 o
   0   7   9      115.52      113.23      2.28 o
   1   7   9       15.63       17.28      0.85 o
   2   7   9       71.39       67.52      1.88 o
   3   7   9        0.11        0.20      0.45 o
   4   7   9        2.84        2.51      0.43 o
   5   7   9      140.00      133.55      3.39 o
   6   7   9       17.35       18.07      0.78 o
   7   7   9        4.17        4.24      0.65 o
   8   7   9       15.81       17.38      1.03 o
  -5   8   9        0.10        0.10      0.71 o
  -4   8   9       23.04       13.59      0.94 o
  -3   8   9        8.94       11.49      1.07 o
  -2   8   9       81.91       73.92      2.39 o
  -1   8   9      166.82      158.65      2.98 o
   0   8   9       15.02       12.04      0.78 o
   1   8   9       11.91       13.82      0.81 o
   2   8   9        0.48        0.51      0.38 o
   3   8   9      281.78      290.74      4.55 o
   4   8   9      335.61      327.00      5.68 o
   5   8   9       21.27       22.20      1.53 o
   6   8   9      181.68      184.89      8.18 o
   7   8   9        9.33        9.77      0.93 o
   8   8   9        6.04        7.30      0.71 o
  -5   9   9        0.17       -0.13      1.46 o
  -4   9   9       46.31       44.91      1.78 o
  -3   9   9      136.63      138.22      2.86 o
  -2   9   9       58.00       53.03      1.98 o
  -1   9   9       60.50       63.61      1.69 o
   0   9   9        5.11        4.59      0.59 o
   1   9   9       28.07       26.84      1.06 o
   2   9   9        1.99        2.42      0.50 o
   3   9   9       43.19       46.86      1.33 o
   4   9   9      206.49      199.11      3.84 o
   5   9   9       24.82       21.03      1.28 o
   6   9   9        0.16        0.19      0.58 o
   7   9   9       25.37       24.97      1.20 o
   8   9   9       18.16       22.02      2.06 o
  -4  10   9       31.54       43.87      5.05 o
  -3  10   9        1.26        0.69      0.62 o
  -2  10   9        0.02       -0.21      0.38 o
  -1  10   9        3.92        3.12      0.73 o
   0  10   9       24.48       25.06      1.12 o
   1  10   9       50.97       50.93      1.50 o
   2  10   9       91.44       94.85      3.06 o
   3  10   9        6.32        6.49      0.64 o
   4  10   9       51.42       52.33      1.63 o
   5  10   9      338.36      321.24      5.91 o
   6  10   9       82.69       81.37      2.93 o
   7  10   9        5.99        5.65      0.92 o
   8  10   9       14.36       14.55      2.95 o
  -2  11   9        2.39        1.71      0.71 o
  -1  11   9       10.22        9.61      0.73 o
   0  11   9        1.71        1.31      0.46 o
   1  11   9        4.58        4.42      0.56 o
   2  11   9       76.90       73.60      1.67 o
   3  11   9       45.21       41.43      1.38 o
   4  11   9      101.33      101.81      2.60 o
   5  11   9        2.01        3.32      0.67 o
   6  11   9       22.35       26.15      1.56 o
   7  11   9        0.39        0.56      0.68 o
  -1  12   9       30.09       32.42      1.64 o
   0  12   9        7.17        9.19      0.79 o
   1  12   9       10.05       13.32      0.92 o
   2  12   9        4.89        4.83      0.66 o
   3  12   9       92.03       93.15      2.35 o
   4  12   9       98.78       97.48      3.17 o
   5  12   9        2.66        2.72      0.85 o
   6  12   9       13.53       19.28      1.74 o
   3  13   9       15.76       16.94      1.20 o
  -5  -4  10        4.17        5.28      2.77 o
  -4  -4  10       26.62       25.10      3.06 o
  -3  -4  10       44.11       45.38      2.25 o
  -2  -4  10        0.66       -0.58      0.72 o
  -1  -4  10        0.13        0.04      1.32 o
   0  -4  10       33.36       31.19      1.94 o
  -6  -3  10       18.46       18.17      1.86 o
  -5  -3  10        4.88        4.98      1.18 o
  -4  -3  10       23.47       19.80      1.74 o
  -3  -3  10        5.80        2.70      1.56 o
  -2  -3  10        0.02        0.14      1.03 o
  -1  -3  10       44.16       47.23      3.34 o
   0  -3  10        8.63        8.50      1.16 o
   1  -3  10       58.63       77.90      2.88 o
   2  -3  10        0.34       -0.60      0.72 o
  -7  -2  10       18.48       18.70      1.89 o
  -6  -2  10       14.99       11.47      1.51 o
  -5  -2  10        4.25        4.62      1.08 o
  -4  -2  10        0.47       -0.68      0.70 o
  -3  -2  10       22.59       23.71      1.86 o
  -2  -2  10      119.55      120.14      3.00 o
  -1  -2  10       39.86       43.35      4.16 o
   0  -2  10       60.36       62.07      3.41 o
   1  -2  10      104.40      103.25      3.70 o
   2  -2  10        0.00       -0.28      0.68 o
   3  -2  10       12.77       11.08      1.39 o
  -7  -1  10       28.46       31.17      2.29 o
  -6  -1  10        0.69        1.94      0.98 o
  -5  -1  10        9.96       10.52      1.41 o
  -4  -1  10       61.15       59.04      2.61 o
  -3  -1  10       14.79       11.97      1.33 o
  -2  -1  10        6.49        3.92      0.84 o
  -1  -1  10        2.99        3.37      0.57 o
   0  -1  10       72.58       77.64      2.70 o
   1  -1  10        9.70       11.62      1.85 o
   2  -1  10       46.42       38.89      1.82 o
   3  -1  10        1.10        0.89      0.70 o
   4  -1  10        0.98        0.50      1.35 o
  -7   0  10        1.96        2.19      0.96 o
  -6   0  10        0.42       -0.48      1.08 o
  -5   0  10        0.04        0.18      0.73 o
  -4   0  10       10.49        9.47      1.00 o
  -3   0  10       39.36       35.13      1.55 o
  -2   0  10        5.00        5.54      0.79 o
  -1   0  10        1.40        1.28      0.56 o
   0   0  10       20.82       23.91      1.00 o
   1   0  10      190.94      186.35      4.03 o
   2   0  10        2.37        4.31      0.66 o
   3   0  10       17.05       17.85      1.33 o
   4   0  10        0.10        1.48      0.75 o
   5   0  10        0.86        1.14      1.00 o
  -7   1  10       15.59       14.60      1.85 o
  -6   1  10        5.04        6.49      0.94 o
  -5   1  10        1.05        1.43      0.66 o
  -4   1  10       48.43       45.73      1.80 o
  -3   1  10       70.12       66.29      2.12 o
  -2   1  10      152.94      161.66      3.63 o
  -1   1  10        1.05        1.88      0.76 o
   0   1  10      114.15      114.89      2.11 o
   1   1  10       89.05       83.17      2.14 o
   2   1  10        8.91        7.67      0.73 o
   3   1  10        9.40       10.02      0.78 o
   4   1  10       13.97       14.64      0.94 o
   5   1  10       14.99       15.22      1.42 o
   6   1  10        9.18       11.02      1.42 o
  -7   2  10        0.04        1.33      0.90 o
  -6   2  10        0.08        0.81      0.63 o
  -5   2  10        3.08        4.50      0.78 o
  -4   2  10       28.43       26.54      1.60 o
  -3   2  10       12.09       11.30      0.98 o
  -2   2  10      109.87      104.60      3.11 o
  -1   2  10       52.96       46.74      1.44 o
   0   2  10       23.12       23.14      1.04 o
   1   2  10        0.04        0.03      0.42 o
   2   2  10       18.65       18.60      0.81 o
   3   2  10       54.87       52.02      1.54 o
   4   2  10       61.76       62.74      1.92 o
   5   2  10       69.27       76.55      1.90 o
   6   2  10        4.26        7.16      0.77 o
  -7   3  10        0.32        1.47      0.85 o
  -6   3  10        0.10        0.06      0.58 o
  -5   3  10       51.29       46.63      1.81 o
  -4   3  10       49.88       49.16      1.82 o
  -3   3  10       64.72       65.92      2.81 o
  -2   3  10      110.94      102.48      2.88 o
  -1   3  10      250.58      262.11      4.45 o
   0   3  10        1.10        0.98      0.47 o
   1   3  10      237.10      240.96      3.52 o
   2   3  10      101.58      101.84      1.75 o
   3   3  10        1.45        1.26      0.46 o
   4   3  10        3.96        4.19      0.57 o
   5   3  10       14.08       16.30      0.87 o
   6   3  10        0.19        0.65      0.44 o
   7   3  10        4.62        6.82      1.14 o
  -7   4  10        2.08        2.13      1.49 o
  -6   4  10       74.67       78.22      3.09 o
  -5   4  10       39.47       37.63      1.62 o
  -4   4  10       72.40       71.04      2.21 o
  -3   4  10       47.00       50.23      1.77 o
  -2   4  10       77.40       74.89      2.19 o
  -1   4  10      202.42      207.38      4.25 o
   0   4  10       68.34       64.50      1.66 o
   1   4  10        0.14        0.62      0.37 o
   2   4  10        2.00        3.26      0.37 o
   3   4  10      272.15      266.56      3.31 o
   4   4  10        1.26        0.88      0.63 o
   5   4  10       35.96       31.38      1.10 o
   6   4  10        5.54        7.65      0.77 o
   7   4  10       37.29       33.97      1.33 o
  -7   5  10       34.66       42.74      3.70 o
  -6   5  10       14.05       10.62      1.37 o
  -5   5  10      323.60      259.02      9.01 o
  -4   5  10       80.88       68.63      2.35 o
  -3   5  10        1.68        1.08      0.69 o
  -2   5  10       98.91       92.62      2.47 o
  -1   5  10       48.29       45.66      1.62 o
   0   5  10      113.61      110.24      2.02 o
   1   5  10        9.90       11.52      0.66 o
   2   5  10        7.11        8.68      0.55 o
   3   5  10      670.66      673.96      7.61 o
   4   5  10       41.18       40.39      1.36 o
   5   5  10        0.15        0.55      0.56 o
   6   5  10        2.25        2.85      0.55 o
   7   5  10        8.40        7.75      0.63 o
  -6   6  10        1.13        1.80      0.89 o
  -5   6  10      110.26       85.09      2.54 o
  -4   6  10       12.02       14.16      1.15 o
  -3   6  10        0.11        0.58      0.61 o
  -2   6  10        5.90        5.12      0.75 o
  -1   6  10       30.21       25.73      1.05 o
   0   6  10       11.39       11.14      0.76 o
   1   6  10        9.76       10.44      0.78 o
   2   6  10      148.76      155.30      2.48 o
   3   6  10       77.32       76.29      1.47 o
   4   6  10       14.69       14.58      0.81 o
   5   6  10        9.54        9.27      0.67 o
   6   6  10       45.53       51.42      1.61 o
   7   6  10        0.03       -0.33      0.33 o
   8   6  10        1.81        1.17      0.50 o
  -6   7  10        1.88        1.79      0.97 o
  -5   7  10       22.04       32.86      1.83 o
  -4   7  10       51.62       47.99      1.68 o
  -3   7  10        1.22        0.65      0.49 o
  -2   7  10       16.84       14.17      0.91 o
  -1   7  10       15.11       14.69      0.89 o
   0   7  10      100.02       95.52      3.01 o
   1   7  10        0.10        0.00      0.33 o
   2   7  10       29.45       31.57      0.96 o
   3   7  10       86.17       84.26      2.01 o
   4   7  10       32.79       32.62      4.12 o
   5   7  10       45.36       45.79      1.73 o
   6   7  10        1.33        1.57      0.68 o
   7   7  10        2.57        1.14      0.55 o
   8   7  10       17.47       23.26      1.18 o
  -5   8  10        0.16        0.31      0.62 o
  -4   8  10        4.48       10.03      0.90 o
  -3   8  10       11.47       13.58      0.93 o
  -2   8  10        0.36        0.93      0.50 o
  -1   8  10       17.70       15.94      1.07 o
   0   8  10        4.95        6.06      0.86 o
   1   8  10       15.49       15.74      1.23 o
   2   8  10       33.32       33.41      1.16 o
   3   8  10      168.53      159.53      3.28 o
   4   8  10       75.30       78.52      5.08 o
   5   8  10      121.76      116.89      3.70 o
   6   8  10       54.99       51.94      1.94 o
   7   8  10        5.58        7.26      1.28 o
   8   8  10        2.37        1.36      0.68 o
  -4   9  10       25.46       18.65      1.95 o
  -3   9  10       30.37       37.45      1.39 o
  -2   9  10        7.44        5.90      0.71 o
  -1   9  10       16.94       16.46      1.00 o
   0   9  10       24.05       19.97      1.05 o
   1   9  10       74.95       77.21      2.04 o
   2   9  10       19.42       21.13      1.91 o
   3   9  10       26.27       26.53      1.13 o
   4   9  10       67.79       64.18      2.63 o
   5   9  10        3.57        6.30      0.89 o
   6   9  10       28.58       30.52      1.56 o
   7   9  10       20.57       17.91      1.32 o
  -3  10  10       38.41       40.60      2.20 o
  -2  10  10        0.77       -0.50      0.50 o
  -1  10  10       26.22       21.84      1.21 o
   0  10  10      125.53      121.86      2.61 o
   1  10  10       99.22       96.81      2.22 o
   2  10  10        3.60        2.96      0.57 o
   3  10  10       57.52       65.07      1.88 o
   4  10  10       21.80       20.01      1.46 o
   5  10  10       28.20       31.78      1.66 o
   6  10  10       11.15        9.11      1.03 o
   7  10  10       53.67       52.02      1.94 o
  -2  11  10       10.70       13.34      1.42 o
  -1  11  10        6.97        7.57      0.65 o
   0  11  10       11.19       11.80      0.92 o
   1  11  10       19.52       19.99      1.59 o
   2  11  10        5.71        6.21      0.82 o
   3  11  10       36.26       40.87      2.22 o
   4  11  10        4.14        4.70      0.75 o
   5  11  10       10.13        9.60      0.92 o
   6  11  10        8.00        6.67      0.83 o
   0  12  10       34.68       40.55      1.26 o
   1  12  10       86.37       89.01      2.11 o
   2  12  10       37.58       39.57      1.38 o
   3  12  10        3.94        3.77      0.89 o
   4  12  10        0.46        1.32      0.64 o
   5  12  10       42.28       43.27      1.68 o
  -4  -3  11      148.96      166.34      7.47 o
  -3  -3  11        1.61        3.06      1.56 o
  -2  -3  11       13.21       11.28      1.38 o
  -1  -3  11        0.07       -0.36      0.92 o
   0  -3  11       25.76       29.16      1.90 o
  -5  -2  11        0.57        1.03      1.32 o
  -4  -2  11        0.06       -0.95      1.07 o
  -3  -2  11       40.57       35.06      3.13 o
  -2  -2  11        2.54        3.52      0.99 o
  -1  -2  11       36.94       36.49      3.63 o
   0  -2  11        0.19       -0.92      0.92 o
   1  -2  11        1.05        2.05      0.84 o
   2  -2  11        1.08        0.89      0.80 o
  -6  -1  11        2.52        1.10      0.97 o
  -5  -1  11        0.00       -0.60      0.92 o
  -4  -1  11       54.45       50.18      2.49 o
  -3  -1  11       57.34       57.07      2.59 o
  -2  -1  11       37.22       32.57      2.92 o
  -1  -1  11        1.00        1.15      0.85 o
   0  -1  11       48.58       46.01      2.15 o
   1  -1  11       51.86       54.70      2.77 o
   2  -1  11        0.01       -0.37      0.63 o
   3  -1  11        0.20        0.29      1.21 o
  -6   0  11        5.84        2.70      1.64 o
  -5   0  11        2.96        1.73      0.73 o
  -4   0  11       32.69       29.06      1.62 o
  -3   0  11      100.81       92.79      2.69 o
  -2   0  11       22.59       21.81      1.38 o
  -1   0  11       11.28        9.76      0.95 o
   0   0  11        4.64        4.00      0.72 o
   1   0  11       22.99       24.06      1.28 o
   2   0  11       14.30       11.48      0.96 o
   3   0  11        0.80        1.85      0.75 o
   4   0  11        2.04        1.67      0.78 o
  -7   1  11       30.30       29.00      2.23 o
  -6   1  11       17.10       15.66      1.32 o
  -5   1  11        0.58        1.67      0.68 o
  -4   1  11        0.18        0.67      0.64 o
  -3   1  11        6.63        3.24      0.76 o
  -2   1  11       73.44       70.75      2.21 o
  -1   1  11      134.14      133.27      3.22 o
   0   1  11        0.02        0.26      0.50 o
   1   1  11       66.08       60.37      1.88 o
   2   1  11       33.39       33.91      1.36 o
   3   1  11       99.40      103.25      2.51 o
   4   1  11        9.56        8.63      0.92 o
   5   1  11        1.25        2.91      0.78 o
  -7   2  11        0.33        2.08      1.02 o
  -6   2  11        4.51        6.90      0.97 o
  -5   2  11        1.37        1.82      0.74 o
  -4   2  11       34.08       33.45      1.61 o
  -3   2  11        0.36        0.24      0.56 o
  -2   2  11        2.06        3.93      0.74 o
  -1   2  11        0.83        0.70      0.57 o
   0   2  11       18.56       20.83      1.01 o
   1   2  11       67.48       64.27      1.97 o
   2   2  11       97.75       97.87      2.41 o
   3   2  11      144.31      138.00      3.00 o
   4   2  11        1.61        2.00      0.54 o
   5   2  11        4.79        4.09      0.62 o
   6   2  11       47.05       59.35      1.72 o
  -7   3  11        1.66        0.39      0.82 o
  -6   3  11       19.54       14.63      1.60 o
  -5   3  11        1.63        2.74      0.83 o
  -4   3  11        4.68        5.87      0.86 o
  -3   3  11        4.28        3.75      0.75 o
  -2   3  11       20.99       19.72      1.30 o
  -1   3  11       14.60       13.61      1.06 o
   0   3  11       68.71       74.00      2.15 o
   1   3  11       21.03       19.55      1.09 o
   2   3  11       16.68       19.37      1.07 o
   3   3  11       11.64       10.78      0.85 o
   4   3  11       28.02       30.10      1.19 o
   5   3  11        4.62        6.40      1.02 o
   6   3  11        3.30        4.97      0.64 o
  -6   4  11      105.01      114.24      3.95 o
  -5   4  11        6.89       11.29      1.10 o
  -4   4  11        7.26        7.42      0.93 o
  -3   4  11        7.37        7.40      0.87 o
  -2   4  11       46.17       42.20      2.09 o
  -1   4  11       35.72       31.97      1.42 o
   0   4  11        5.81        4.43      0.61 o
   1   4  11      130.59      130.49      2.50 o
   2   4  11        0.97        0.98      0.38 o
   3   4  11      113.93      118.17      3.18 o
   4   4  11        0.05        0.20      0.43 o
   5   4  11        8.71       11.75      0.82 o
   6   4  11        0.06        0.35      0.44 o
  -6   5  11       10.83        4.04      1.92 o
  -5   5  11        1.88        1.06      0.66 o
  -4   5  11        1.81        1.98      0.72 o
  -3   5  11        0.16        0.32      0.55 o
  -2   5  11      117.63      110.14      3.34 o
  -1   5  11        7.64        8.90      0.91 o
   0   5  11       67.84       68.26      1.54 o
   1   5  11      380.42      388.85      7.36 o
   2   5  11       42.91       48.92      1.47 o
   3   5  11      394.33      409.58      9.07 o
   4   5  11       20.36       20.00      0.97 o
   5   5  11       11.21        9.63      0.73 o
   6   5  11        3.33        1.44      0.46 o
   7   5  11       10.82        9.28      0.70 o
  -6   6  11       95.78       72.77      3.06 o
  -5   6  11      192.23      176.14      6.36 o
  -4   6  11       43.28       45.34      1.83 o
  -3   6  11       20.95       22.61      1.41 o
  -2   6  11       21.04       20.68      1.32 o
  -1   6  11       64.33       67.26      1.74 o
   0   6  11       35.78       34.91      1.22 o
   1   6  11       10.11        9.54      0.70 o
   2   6  11        0.52        0.10      0.42 o
   3   6  11        1.92        1.49      0.70 o
   4   6  11        0.43        1.04      0.45 o
   5   6  11        6.69        5.68      0.64 o
   6   6  11        7.01        6.65      0.73 o
   7   6  11        4.33        4.03      0.75 o
  -5   7  11        4.03        6.94      0.97 o
  -4   7  11       20.91       32.37      1.35 o
  -3   7  11       12.26       14.23      1.11 o
  -2   7  11        1.29        1.26      0.51 o
  -1   7  11        5.61        5.60      0.64 o
   0   7  11        4.43        3.32      0.55 o
   1   7  11       14.06       12.98      0.80 o
   2   7  11       16.93       14.87      0.95 o
   3   7  11       38.75       39.68      1.73 o
   4   7  11      100.23       97.73      2.92 o
   5   7  11       86.26       87.59      5.65 o
   6   7  11       46.25       45.40      1.78 o
   7   7  11       18.35       23.98      1.67 o
  -5   8  11       10.19        9.52      1.07 o
  -4   8  11       11.04       15.76      1.08 o
  -3   8  11        1.09        0.34      0.50 o
  -2   8  11        7.45        9.31      0.83 o
  -1   8  11       97.96       96.19      2.20 o
   0   8  11        0.00       -0.02      0.51 o
   1   8  11        0.02       -0.29      0.40 o
   2   8  11       17.20       18.83      1.30 o
   3   8  11        8.77        8.42      1.00 o
   4   8  11       18.37       20.03      1.41 o
   5   8  11       13.99       14.06      1.15 o
   6   8  11       29.30       31.43      1.53 o
   7   8  11        0.91        0.82      0.60 o
  -4   9  11        8.77        9.72      1.08 o
  -3   9  11        0.01        2.11      0.61 o
  -2   9  11       21.93       15.41      1.04 o
  -1   9  11        7.77        6.09      0.72 o
   0   9  11        0.01       -0.44      0.44 o
   1   9  11       40.43       42.25      1.39 o
   2   9  11      109.73      106.16      2.57 o
   3   9  11      199.79      196.84      4.98 o
   4   9  11        2.36        3.36      1.46 o
   5   9  11      132.00      134.96      3.72 o
   6   9  11        7.66        8.79      1.21 o
   7   9  11        7.40        7.29      0.93 o
  -3  10  11        0.07       -0.55      0.62 o
  -2  10  11        1.40        2.36      0.62 o
  -1  10  11        1.73        1.45      0.55 o
   0  10  11       23.47       23.50      1.21 o
   1  10  11       19.09       19.84      1.51 o
   2  10  11       37.21       39.20      1.50 o
   3  10  11      108.74      104.67      3.70 o
   4  10  11        0.24        0.18      0.65 o
   5  10  11        2.89        0.53      0.68 o
   6  10  11        0.94        0.25      0.65 o
  -1  11  11        5.44        8.22      0.85 o
   0  11  11       37.86       40.59      1.50 o
   1  11  11       17.72       17.68      1.21 o
   2  11  11        0.13       -0.23      0.52 o
   3  11  11        8.32        6.56      1.08 o
   4  11  11       76.21       74.74      2.72 o
   5  11  11        1.39        1.64      0.77 o
   1  12  11       24.27       25.50      1.18 o
   2  12  11        2.94        5.06      0.68 o
   3  12  11      103.73      116.93      3.89 o
   4  12  11        6.96        8.69      1.28 o
  -2  -2  12        0.19        0.14      1.21 o
  -1  -2  12        0.11        0.34      0.80 o
  -4  -1  12       10.22       11.81      2.20 o
  -3  -1  12       69.71       73.11      4.55 o
  -2  -1  12       19.80       21.98      2.70 o
  -1  -1  12       16.35       17.42      1.55 o
   0  -1  12       10.48        9.54      1.39 o
   1  -1  12        0.11        0.80      0.82 o
  -5   0  12        2.34        3.38      0.84 o
  -4   0  12        9.33        5.22      0.94 o
  -3   0  12        1.94        1.98      0.91 o
  -2   0  12       10.60        7.46      1.21 o
  -1   0  12       14.27       16.95      1.59 o
   0   0  12       71.65       76.69      3.78 o
   1   0  12       25.31       24.57      1.39 o
   2   0  12        0.46        1.42      0.82 o
   3   0  12        5.36        5.98      1.02 o
  -6   1  12        3.86        4.89      1.15 o
  -5   1  12        0.25        1.28      0.72 o
  -4   1  12        0.84        0.67      0.68 o
  -3   1  12        3.60        3.69      0.96 o
  -2   1  12        3.88        4.87      1.74 o
  -1   1  12       16.33       15.97      1.48 o
   0   1  12       39.76       35.18      1.53 o
   1   1  12       19.79       20.23      1.85 o
   2   1  12       20.22       19.91      1.24 o
   3   1  12        0.26       -0.44      0.51 o
   4   1  12        0.44       -0.21      0.65 o
  -6   2  12        4.76        6.50      1.30 o
  -5   2  12       37.14       40.56      2.64 o
  -4   2  12        1.35        1.66      0.72 o
  -3   2  12       14.00       14.66      1.23 o
  -2   2  12        6.05        5.85      0.89 o
  -1   2  12       34.66       34.52      1.88 o
   0   2  12       28.35       32.49      1.83 o
   1   2  12       10.21       10.16      1.34 o
   2   2  12       58.77       63.13      2.33 o
   3   2  12       13.85       15.45      1.05 o
   4   2  12        6.85        5.24      1.10 o
  -6   3  12        0.63        4.69      1.21 o
  -5   3  12        3.18        5.32      1.15 o
  -4   3  12        1.67        0.96      0.73 o
  -3   3  12       10.02        8.74      1.01 o
  -2   3  12        6.28        4.98      0.84 o
  -1   3  12       27.13       23.97      1.78 o
   0   3  12       94.41       94.28      4.02 o
   1   3  12        7.30        7.15      0.83 o
   2   3  12        5.02        4.26      0.69 o
   3   3  12       13.50       13.58      1.01 o
   4   3  12       20.41       23.00      1.20 o
   5   3  12        0.01       -0.08      0.49 o
  -6   4  12        0.03        0.04      0.89 o
  -5   4  12        0.83        0.24      0.64 o
  -4   4  12        0.32        0.57      0.61 o
  -3   4  12       32.81       27.74      1.51 o
  -2   4  12       54.57       61.63      2.12 o
  -1   4  12      114.30      112.03      2.95 o
   0   4  12       44.49       45.16      2.11 o
   1   4  12        4.34        2.33      0.77 o
   2   4  12        3.95        3.85      0.66 o
   3   4  12        0.45        0.33      0.56 o
   4   4  12       35.81       42.21      1.65 o
   5   4  12        0.15        0.39      0.51 o
  -5   5  12        9.75        9.95      1.09 o
  -4   5  12        7.06        5.46      0.89 o
  -3   5  12       21.27       21.10      1.42 o
  -2   5  12       31.84       31.46      1.57 o
  -1   5  12       15.02       16.95      1.23 o
   0   5  12        1.72        1.48      0.49 o
   1   5  12       26.03       26.54      1.22 o
   2   5  12        3.09        2.06      0.75 o
   3   5  12       19.89       23.56      1.11 o
   4   5  12        4.85        3.20      0.72 o
   5   5  12        0.23        0.53      0.46 o
   6   5  12       43.92       51.92      1.57 o
  -5   6  12        1.14        7.61      1.99 o
  -4   6  12       40.51       44.85      1.99 o
  -3   6  12        3.02        1.05      0.65 o
  -2   6  12        1.24        0.44      0.58 o
  -1   6  12       39.46       34.17      1.31 o
   0   6  12        8.93        9.73      0.80 o
   1   6  12        7.28        6.41      0.72 o
   2   6  12       92.75       93.21      3.02 o
   3   6  12        5.68        5.50      0.90 o
   4   6  12        2.53        2.89      0.73 o
   5   6  12        3.03        4.08      0.99 o
   6   6  12        6.51        7.08      0.96 o
  -5   7  12       21.49       20.27      1.90 o
  -4   7  12        9.72       14.01      1.04 o
  -3   7  12       28.03       34.58      1.39 o
  -2   7  12        3.56        1.18      0.75 o
  -1   7  12       66.09       62.86      1.83 o
   0   7  12       32.01       29.96      1.19 o
   1   7  12       40.84       40.66      1.51 o
   2   7  12        1.49        0.85      0.67 o
   3   7  12       20.90       22.32      1.51 o
   4   7  12       24.90       22.56      1.41 o
   5   7  12       73.78       84.28      3.56 o
   6   7  12        0.01       -0.50      0.50 o
  -4   8  12        0.13       -0.55      0.62 o
  -3   8  12        5.99        4.60      0.72 o
  -2   8  12        4.18        4.01      0.67 o
  -1   8  12       42.02       35.16      1.36 o
   0   8  12       10.90       10.61      0.96 o
   1   8  12        0.76        1.05      1.03 o
   2   8  12        1.15        0.15      0.85 o
   3   8  12        0.02        0.14      0.89 o
   4   8  12        2.10        1.76      0.73 o
   5   8  12        3.44        2.73      0.73 o
   6   8  12        4.57        3.85      0.82 o
  -3   9  12        0.04        0.81      0.86 o
  -2   9  12        0.13        1.53      0.58 o
  -1   9  12        0.17        0.03      0.51 o
   0   9  12       20.67       18.51      1.61 o
   1   9  12        6.59        6.44      1.23 o
   2   9  12        3.64        3.41      0.85 o
   3   9  12       38.89       41.05      1.96 o
   4   9  12       76.38       80.67      2.77 o
   5   9  12       36.93       41.95      1.91 o
   6   9  12        8.50        9.05      1.05 o
  -2  10  12        0.06        0.03      0.54 o
  -1  10  12       22.08       25.14      1.27 o
   0  10  12       85.33       84.47      2.40 o
   1  10  12       39.31       41.59      2.36 o
   2  10  12       48.87       46.75      3.66 o
   3  10  12       92.15       92.63      3.14 o
   4  10  12        6.24        5.55      1.00 o
   5  10  12        2.47        3.16      0.85 o
   0  11  12        0.20       -0.31      0.97 o
   1  11  12       18.29       15.03      1.15 o
   2  11  12       17.96       16.25      3.80 o
   3  11  12        5.19        4.86      1.00 o
   4  11  12        7.00        7.98      1.17 o
  -3   0  13        3.53        2.14      3.34 o
  -2   0  13        0.87        1.59      0.92 o
  -1   0  13       38.82       41.14      2.28 o
   0   0  13        0.16        0.30      0.78 o
  -4   1  13       32.53       28.97      2.56 o
  -3   1  13       15.76       11.08      2.13 o
  -2   1  13        3.42        2.16      1.39 o
  -1   1  13        0.12       -0.77      0.77 o
   0   1  13        0.45        0.12      0.60 o
   1   1  13        0.00       -0.17      0.57 o
   2   1  13       10.82       13.34      1.20 o
  -4   2  13        8.14        8.84      1.08 o
  -3   2  13        1.40        1.53      1.21 o
  -2   2  13       73.30       68.96      2.89 o
  -1   2  13        0.00        1.92      0.83 o
   0   2  13       66.11       66.99      3.59 o
   1   2  13       12.75       15.56      1.17 o
   2   2  13       12.05       12.68      1.07 o
   3   2  13        3.47        3.60      0.76 o
  -5   3  13        3.27        0.36      0.74 o
  -4   3  13       11.36       14.29      1.29 o
  -3   3  13       63.02       68.10      2.87 o
  -2   3  13       12.89        9.01      1.30 o
  -1   3  13        1.66        0.85      0.85 o
   0   3  13        4.37        3.40      1.00 o
   1   3  13        7.42        9.05      1.20 o
   2   3  13       81.86       89.65      3.36 o
   3   3  13        0.97        1.25      0.59 o
  -5   4  13       37.00       35.40      1.79 o
  -4   4  13        6.59        7.86      1.04 o
  -3   4  13       34.79       34.32      1.89 o
  -2   4  13        4.25        4.14      1.01 o
  -1   4  13        2.51        4.33      0.94 o
   0   4  13        4.73        2.57      0.88 o
   1   4  13        6.03        8.37      1.18 o
   2   4  13       12.62       14.76      1.40 o
   3   4  13       34.65       41.44      1.56 o
   4   4  13       21.02       23.54      1.24 o
  -4   5  13        0.69        1.79      0.74 o
  -3   5  13        0.05        0.61      0.66 o
  -2   5  13        4.43        4.06      0.83 o
  -1   5  13        0.53        1.06      0.85 o
   0   5  13       16.31       18.06      1.17 o
   1   5  13       73.89       75.26      2.76 o
   2   5  13      125.02      126.31      3.82 o
   3   5  13       61.84       60.82      3.80 o
   4   5  13        0.11        0.13      0.52 o
  -4   6  13        0.51        1.03      0.72 o
  -3   6  13        2.13       -0.09      0.61 o
  -2   6  13       34.46       36.82      1.76 o
  -1   6  13       24.36       24.33      1.51 o
   0   6  13       69.53       67.70      2.07 o
   1   6  13      155.51      152.14      7.82 o
   2   6  13      210.19      212.59      5.87 o
   3   6  13        0.44        0.06      1.53 o
   4   6  13        3.69        1.81      0.75 o
   5   6  13        1.28        0.22      0.49 o
  -4   7  13        0.67       -0.31      0.55 o
  -3   7  13        2.16        2.01      0.62 o
  -2   7  13        4.18        5.21      0.77 o
  -1   7  13        9.81       10.52      1.00 o
   0   7  13        3.77        3.30      0.71 o
   1   7  13       35.92       35.94      2.99 o
   2   7  13        0.57       -0.62      0.62 o
   3   7  13        1.29        0.23      0.72 o
   4   7  13       17.35       16.47      1.46 o
   5   7  13        1.63        2.11      0.75 o
  -3   8  13       11.84       20.98      1.27 o
  -2   8  13        2.41        5.31      0.74 o
  -1   8  13        0.25        0.76      0.60 o
   0   8  13        0.07       -0.50      0.52 o
   1   8  13       14.40       17.96      1.53 o
   2   8  13        2.33        2.45      0.83 o
   3   8  13       12.85       11.46      1.49 o
   4   8  13        6.73        8.91      2.03 o
   5   8  13        2.33        3.45      1.24 o
  -2   9  13       18.16       11.56      1.10 o
  -1   9  13        3.27        2.49      0.77 o
   0   9  13        0.66        1.43      0.64 o
   1   9  13       28.71       26.18      1.78 o
   2   9  13        1.18        0.96      0.70 o
   3   9  13       22.78       26.10      1.63 o
   4   9  13        1.09        0.28      0.70 o
  -1  10  13       26.40       31.39      1.53 o
   0  10  13       12.27        8.43      1.62 o
   1  10  13        8.81        4.98      1.03 o
   2  10  13       55.79       55.92      2.44 o
   3  10  13        3.76        4.34      0.95 o
   4  10  13       46.19       46.11      2.14 o
  -1   2  14       13.60       10.30      1.42 o
  -3   3  14        1.81        1.73      0.98 o
  -2   3  14       32.12       30.37      2.10 o
  -1   3  14        6.06        8.63      1.30 o
   0   3  14       11.34       14.51      1.57 o
   1   3  14       62.76       67.01      3.06 o
  -3   4  14        0.78        0.55      1.00 o
  -2   4  14        0.01        0.60      0.85 o
  -1   4  14        0.65        0.77      0.80 o
   0   4  14        6.25        6.86      1.15 o
   1   4  14       25.01       31.25      1.97 o
   2   4  14        6.44        9.05      1.21 o
  -3   5  14        0.49       -0.32      0.77 o
  -2   5  14        0.23       -0.11      0.75 o
  -1   5  14        5.32        5.69      1.08 o
   0   5  14        0.15        0.00      0.73 o
   1   5  14        4.00        5.75      1.05 o
   2   5  14        3.81        3.55      0.91 o
   3   5  14       10.79       12.23      1.33 o
  -3   6  14        1.54       -0.02      0.78 o
  -2   6  14        2.98        6.74      1.16 o
  -1   6  14        3.03        3.95      1.38 o
   0   6  14        8.44        8.17      1.64 o
   1   6  14        6.49        4.42      1.00 o
   2   6  14       30.12       34.27      1.93 o
   3   6  14        0.36       -0.27      0.68 o
  -2   7  14       15.94       16.31      1.26 o
  -1   7  14        0.26       -0.57      0.57 o
   0   7  14       35.26       36.48      2.04 o
   1   7  14       12.08       11.08      1.30 o
   2   7  14       41.66       50.92      2.31 o
   3   7  14       31.10       33.62      1.88 o
  -1   8  14        1.55        6.16      0.89 o
   0   8  14        0.17        0.95      0.82 o
   1   8  14        2.83        3.51      1.00 o
   2   8  14        6.53        6.92      1.24 o
   3   8  14       11.31       14.11      1.43 o
   0   9  14        0.08       -0.02      1.46 o
   1   9  14        0.00       -0.42      0.96 o
   2   9  14        0.12        0.16      0.78 o
 
